# Supplementary material for: Novel Plasma Proteomic Markers and Risk of Venous Thromboembolism
Source: Circulation. 2026 Feb 16;153(11):810–25. doi: 10.1161/CIRCULATIONAHA.125.074493 (PMC12991346; doi:10.1161/CIRCULATIONAHA.125.074493)
Supplement: Supplementary file 2 [file cir-153-810-s002.xlsx]

## Sheet: Table of Contents
Supplemental Tables 3-16 and 18-20
Title: Novel Plasma Proteomic Markers and Risk of Venous Thromboembolism
Authors: Weihong Tang, Aixin Li, Thomas R. Austin, Sigrid K. Brækkan, Therese H. Nøst, Xumin Li, Rajat Deo, Ruth Dubin, Peter Ganz, Weihua Guan, Rui Cao, John-Bjarne Hansen, Kristian Hveem, Ron C. Hoogeveen, Christian Jonasson, Jerome I. Rotter, Kunihiro Matsushita, Guning Liu, James S. Pankow, Nathan Pankratz, Bruce M Psaty, Kent D. Taylor, Florian Thibord, Eric Boerwinkle, Nicholas L. Smith, Ma…
Table (included in this file)				Title
Table S3				Protein aptamer associations with non-cancer VTE in the four cohorts that passed FDR<0.05 in the discovery meta-analysis of ARIC, CHS, and MESA
Table S4				Gene ontology terms, biological locations, protein types, and identified drug targets for top VTE-associated proteins
Table S5				Quality indexes for top VTE protein aptamer measures for ARIC visit 2 SomaScan data
Table S6				Protein aptamer associations with non-cancer VTE for proteins in the clotting pathway from the meta-analysis of ARIC, CHS, MESA, and HUNT
Table S7				Partial Spearman's correlations and p-values among the top VTE proteins and additional known VTE proteins in ARIC visit 2
Table S8				Additional VTE proteins that exceeded FDR-adjusted p<0.01 in the meta-analysis of ARIC, CHS, MESA, and HUNT
Table S9				Full association results between all aptamer proteins and non-cancer VTE in the meta-analysis of ARIC, CHS, MESA, and HUNT
Table S10				Protein VTE associations for the top 24 proteins before and after adjustment for FVIII level in the meta-analysis of ARIC, CHS, MESA, and HUNT
Table S11				SNP-protein associations (IVs or cis-pQTLs) from the deCODE GWAS* included in the primary Mendelian randomization analysis.
Table S12				MR results based on cis-pQTLs for the top 16 VTE proteins
Table S13				Colocalization analysis results for proteins that showed promising signals from the cis MR analysis
Table S14				SNP-protein associations (IVs or cis-pQTLs) replicated in the meta-analysis of ARIC and MESA White participants at p<0.05 for the sensitivity MR analysis
Table S15				Results of sensitivity MR analysis based on replicated cis-pQTLs in White participants of ARIC and MESA for the 3 new proteins showing promising evidence from the primary MR analysis.
Table S16				Significant pathways identified by the IPA analysis for the top VTE proteins
Table S18				External validation of aptamer measurements for the top VTE proteins by two mass spectrometry (MS) techniques
Table S19				Experimental evidence for genes encoding the top VTE proteins from the Mammalian Phenotype Ontology
Table S20				Partial Spearman's correlations between ARIC visits 2, 3, and 5 for the top VTE proteins
General Column Description
Aptamer ID	Protein aptamer ID
Gene name	Gene symbol for the measured protein
Protein name	Full name of the targeted protein
HR	Hazard ratio for protein-VTE association (per cohort)
P	P-value for association (per cohort)
lower_95 / upper_95	Lower/upper 95% confidence interval for HR (per cohort)
Assumption_p	Proportional hazard assumption test p-value (per cohort)
FDR_meta4	False discovery rate from the meta-analysis of four cohorts (ARIC, CHS, MESA, HUNT)
HR_meta4	Hazard ratio from the meta-analysis of four cohorts (ARIC, CHS, MESA, HUNT)
Direction_meta4	Direction of effect or association (e.g., +/−) across the cohorts included in the meta-analysis
HetDf_meta4	Degrees of freedom for heterogeneity test in the meta-analysis of four cohorts (ARIC, CHS, MESA, and HUNT)
HetPVal_meta4	P-value for heterogeneity test in the meta-analysis of four cohorts (ARIC, CHS, MESA, and HUNT)
HetIsq_meta4	I² statistics for heterogeneity test in the meta-analysis of four cohorts (ARIC, CHS, MESA, and HUNT)
meta3	Statistics from the meta-analysis of three cohorts (ARIC, CHS, and MESA)
SomaCVBA_v2	SomaScan assay CVBA (accompanying ARIC visit 2 protein measurements)
ARICCVBA_v2	ARIC blind split samples CVBA for visit 2 samples
ARICpcorr_v2	Pearson correlation of protein measurements from blind duplicate samples from ARIC visit 2
N	Sample size
ref	Reference allele
alt	Effect allele
freq	Effect allele frequency
cis/trans	Variant in cis or trans region of the corresponding gene
R2	Proportion of variance explained
F_statistic	F-statistic for strength of the genetic instrument in MR analyses
Beta	Effect size estimate
SE	Standard error
p-value	P-value for association/statistical test
OR	Odds ratio for protein-VTE association from MR analysis

## Sheet: ST3
Table S3. Protein aptamer associations with non-cancer VTE in the four cohorts that passed FDR<0.05 in the discovery meta-analysis of ARIC, CHS, and MESA.
Gene name	Protein name	Aptamer ID	HR_ARIC	P_ARIC	lower_95_ARIC	upper_95_ARIC	Assumption_p_ARIC	HR_CHS	P_CHS	lower_95_CHS	upper_95_CHS	Assumption_p_CHS	HR_MESA	P_MESA	lower_95_MESA	upper_95_MESA	Assumption_p_MESA	HR_HUNT	P_HUNT	Lower_95_HUNT	Upper_95_HUNT	p_PH_Assumption_HUNT	P_value_meta3	Direction_meta3	HetISq_meta3	HetChiSq_meta3	HetPVal_meta3	FDR_meta3	P_value_meta4	Direction_meta4	HetDf_meta4	HetISq_meta4	HetChiSq_meta4	HetPVal_meta4	FDR_meta4	HR_meta3	HR_meta4
F8	Coagulation Factor VIII	13499_30	1.29678	3.38147e-09	1.18973	1.41346	0.17403	1.20701	0.186919	0.91277	1.59611	0.144145	1.28221	0.00650914	1.072	1.53364	0.510639	1.68859	8.64585e-16	1.48625	1.91848	0.0140107	3.523e-11	+++	0	0.234	0.8897	1.75657e-07	1.352e-22	++++	3	77.2	13.135	0.004353	6.74107e-19	1.28763	1.38002
VWF	von Willebrand factor	3050_7	1.25877	5.16238e-07	1.1506	1.37711	0.484595	1.07811	0.58446	0.823375	1.41167	0.572897	1.05157	0.567262	0.885165	1.24925	0.947681	1.31553	2.49524e-07	1.18534	1.46001	0.081844	2.907e-06	+++	49.4	3.951	0.1387	0.00207061	8.984e-12	++++	3	49.1	5.896	0.1168	2.23971e-08	1.19997	1.23924
ABO	Histo-blood group ABO system transferase	9253_52	1.1764	0.000199747	1.07988	1.28154	0.851575	1.00126	0.992379	0.77276	1.29733	0.497266	1.13436	0.136792	0.960785	1.3393	0.991905	1.27798	7.29888e-06	1.14808	1.42259	0.116213	0.0001288	+++	0	1.388	0.4995	0.021295	1.277e-08	++++	3	21	3.795	0.2845	1.59178e-05	1.15327	1.19148
TAGLN	Transgelin	15640_54	1.17577	0.00182403	1.06197	1.30177	0.527663	1.1589	0.339027	0.85655	1.56798	0.99519	1.37055	0.00208482	1.1213	1.6752	0.581411	1.34192	0.000385154	1.1408	1.57849	0.0451078	1.944e-05	+++	0	1.863	0.394	0.0110191	5.291e-08	++++	3	3.3	3.102	0.3762	3.7687e-05	1.20865	1.23714
SVEP1	Sushi, von Willebrand factor type A, EGF and pentraxin domain-containing protein 1:Sushi 15-18	11109_56	1.16015	0.00214957	1.05514	1.27561	0.416095	1.08442	0.532639	0.840701	1.39879	0.681888	1.18746	0.0384461	1.00918	1.39723	0.609552	1.21624	0.00102747	1.08208	1.36702	0.0138191	0.0002095	+++	0	0.348	0.8403	0.0290157	9.294e-07	++++	3	0	0.8	0.8494	0.000330999	1.15905	1.17633
WFDC2	WAP four-disulfide core domain protein 2	11388_75	1.34756	1.59301e-09	1.22313	1.48465	0.545879	1.03028	0.869947	0.720884	1.47247	0.826888	1.14393	0.239667	0.914225	1.43136	0.390762	1.25456	0.00122064	1.09346	1.43941	0.0103716	4.425e-09	+++	41.2	3.399	0.1827	1.10315e-05	2.249e-11	++++	3	15.4	3.545	0.315	3.73784e-08	1.29473	1.28326
TIMP4	Metalloproteinase inhibitor 4	6462_12	1.13213	0.0060834	1.03607	1.2371	0.170295	0.984525	0.91184	0.747011	1.29756	0.860099	1.27792	0.00581873	1.07352	1.52122	0.871852	1.20316	0.0013129	1.0748	1.34685	0.0256801	0.0004277	+-+	26.9	2.736	0.2546	0.0387729	2.4e-06	+-++	3	6.9	3.223	0.3585	0.0007479	1.14625	1.16369
CST3	Cystatin-C	2609_59	1.27695	1.50553e-05	1.14312	1.42645	0.0703958	1.09415	0.704969	0.686745	1.74324	0.898194	1.02618	0.855599	0.776867	1.3555	0.680862	1.2714	0.00172879	1.09408	1.47745	0.00668497	4.619e-05	+++	13.4	2.309	0.3153	0.0135473	2.923e-07	++++	3	0	2.424	0.4892	0.000161934	1.2322	1.24421
COL6A3	Collagen alpha-3(VI) chain:Bovine pancreatic trypsin inhibitor/Kunitz inhibitor domain, isoform 1	11196_31	1.26917	3.83756e-05	1.13302	1.42168	0.176448	0.996714	0.985149	0.70477	1.40959	0.555582	1.10306	0.387319	0.883113	1.3778	0.799963	1.26828	0.00231686	1.08845	1.47783	0.000242672	9.919e-05	+-+	21.4	2.546	0.28	0.021295	8.704e-07	+-++	3	0	2.782	0.4264	0.000330999	1.21252	1.22826
F9	Coagulation factor IX	4876_32	1.20458	0.000288461	1.08927	1.3321	0.0275695	0.93042	0.612737	0.703722	1.23015	0.456888	1.22372	0.035882	1.0134	1.4777	0.384144	1.18989	0.00309414	1.06043	1.33517	0.0251397	0.0001249	+-+	35.2	3.086	0.2137	0.021295	1.279e-06	+-++	3	3.2	3.099	0.3766	0.00042514	1.1801	1.18353
SVEP1	Sushi, von Willebrand factor type A, EGF and pentraxin domain-containing protein 1:EGF-like domains 4-6	11178_21	1.18613	0.00023171	1.0831	1.29896	0.521407	1.13107	0.34113	0.877727	1.45753	0.867874	1.14957	0.105021	0.971271	1.36061	0.743074	1.19118	0.00360724	1.0588	1.34011	0.00605161	3.947e-05	+++	0	0.192	0.9086	0.0131198	4.845e-07	++++	3	0	0.235	0.9717	0.000241572	1.17351	1.17869
EGFR	Epidermal growth factor receptor	2677_1	0.82855	9.51378e-05	0.753872	0.910626	0.0201156	1.10358	0.549638	0.799071	1.52413	0.0223382	0.951574	0.620369	0.781883	1.15809	0.228174	0.832447	0.00485263	0.732718	0.94575	0.00274961	0.0005484	-+-	48.6	3.891	0.1429	0.0434494	9.382e-06	-+--	3	27.4	4.134	0.2473	0.00212339	0.864936	0.855217
RNASE1	Ribonuclease pancreatic	7211_2	1.27173	1.09134e-05	1.14254	1.41551	0.0648309	0.883971	0.559414	0.584237	1.33748	0.625816	1.11965	0.384153	0.868044	1.44419	0.996265	1.23597	0.00522116	1.06523	1.43408	0.002122	3.529e-05	+-+	40	3.333	0.1889	0.0127001	6.037e-07	+-++	3	10.3	3.343	0.3416	0.000273641	1.22471	1.22802
COL28A1	Collagen alpha-1(XXVIII) chain	10702_1	1.25165	7.80714e-05	1.11974	1.39911	0.151339	1.19592	0.300962	0.852059	1.67855	0.88253	1.01411	0.904671	0.806279	1.27552	0.475767	1.21242	0.00703844	1.05394	1.39473	0.000719196	0.0001761	+++	23.6	2.618	0.27	0.0258245	3.88e-06	++++	3	0	2.629	0.4525	0.00107476	1.2019	1.20527
CILP2	Cartilage intermediate layer protein 2	8841_65	0.872784	0.00424396	0.795065	0.958102	0.420995	1.17924	0.215527	0.908428	1.53078	0.357776	0.765436	0.00187046	0.646767	0.905877	0.359173	0.863541	0.00772492	0.77518	0.961974	0.0120614	0.000549	-+-	73.1	7.441	0.02422	0.0434494	1.295e-05	-+--	3	59.8	7.46	0.05858	0.00247084	0.871709	0.868924
FSTL3	Follistatin-related protein 3	3438_10	1.25525	2.9875e-05	1.12817	1.39665	0.00563127	0.837157	0.320133	0.589693	1.18847	0.203553	1.05834	0.616285	0.847846	1.32108	0.794136	1.22298	0.0107299	1.04776	1.42749	0.00562163	0.000352	+-+	66.1	5.894	0.05249	0.0374268	1.203e-05	+-++	3	50.1	6.016	0.1108	0.00247084	1.18424	1.19435
TIMD4	T-cell immunoglobulin and mucin domain-containing protein 4	15449_33	1.20394	1.51464e-05	1.10686	1.30955	0.105607	0.93172	0.606739	0.71176	1.21966	0.160421	1.08255	0.338834	0.92015	1.27361	0.956892	1.14572	0.0127576	1.0294	1.27518	0.911393	6.635e-05	+-+	49.8	3.987	0.1362	0.0174116	2.602e-06	+-++	3	25.2	4.012	0.2602	0.000763151	1.15777	1.15396
PCDHGA10	Protocadherin gamma-A10	6321_65	1.19354	0.000256839	1.08552	1.31231	0.0352801	0.949504	0.778951	0.661243	1.36343	0.00748958	1.13773	0.209672	0.930001	1.39187	0.505559	1.14192	0.0129117	1.02849	1.26786	0.349342	0.0002397	+-+	0	1.523	0.467	0.0323012	9.795e-06	+-++	3	0	1.644	0.6494	0.00212339	1.16941	1.1587
F9	Coagulation factor IXab	5307_12	1.21746	0.000288418	1.0946	1.3541	0.00330649	0.916892	0.545541	0.692045	1.21479	0.473845	1.18084	0.0841094	0.977861	1.42595	0.334474	1.15204	0.0146042	1.02833	1.29063	0.0110185	0.0002989	+-+	41.4	3.416	0.1813	0.0354837	1.335e-05	+-++	3	14.2	3.496	0.3212	0.00247084	1.17633	1.16719
GDF15	Growth/differentiation factor 15	4374_45	1.2827	1.62011e-06	1.15861	1.42009	0.0757238	1.11274	0.515097	0.806681	1.53491	0.641026	1.20544	0.0804544	0.977604	1.48638	0.827142	1.18384	0.0164494	1.03136	1.35888	0.00400878	4.151e-07	+++	0	0.856	0.6517	0.000517422	2.739e-08	++++	3	0	1.349	0.7175	2.73133e-05	1.25533	1.23417
EPHA4	Ephrin type-A receptor 4	16288_17	0.888499	0.0125146	0.809768	0.974884	0.255113	0.761186	0.0506211	0.578976	1.00074	0.144478	0.79066	0.00698932	0.666602	0.937806	0.186854	0.88492	0.0300868	0.792362	0.988289	0.0739537	9.8e-05	---	7.3	2.158	0.3399	0.021295	9.298e-06	----	3	0	2.387	0.4961	0.00212339	0.856158	0.865628
SET	Protein SET	5364_7	0.825914	2.77449e-05	0.75525	0.90319	0.0250783	1.00243	0.986612	0.754636	1.3316	0.469019	0.908955	0.283166	0.763539	1.08207	0.468173	0.871636	0.0335195	0.767937	0.98934	0.000626842	4.951e-05	-+-	11.2	2.252	0.3244	0.0137143	4.822e-06	-+--	3	0	2.331	0.5066	0.00126539	0.853338	0.85813
CDON	Cell adhesion molecule-related/down-regulated by oncogenes	4541_49	0.864048	0.00112261	0.791331	0.943447	0.0294469	0.803084	0.101767	0.617572	1.04432	0.999953	0.897486	0.225355	0.753516	1.06896	0.841872	0.877729	0.0363611	0.776815	0.991752	0.00886225	0.0001573	---	0	0.479	0.7872	0.0245093	1.593e-05	----	3	0	0.519	0.9148	0.00283668	0.864936	0.868402
CBLN4	Cerebellin-4	5688_65	0.853139	0.000314964	0.782515	0.930138	0.0370766	0.871153	0.309359	0.667722	1.13656	0.821835	0.743708	0.000563549	0.628515	0.880014	0.825258	0.888142	0.0376559	0.794154	0.993253	0.0299413	1.091e-06	---	6.8	2.146	0.342	0.00108795	1.858e-07	----	3	1.6	3.05	0.384	0.0001158	0.832185	0.848827
F11	Coagulation Factor XI	2190_55	1.17056	0.000454777	1.07192	1.27829	0.729387	1.2881	0.0776507	0.972342	1.7064	0.584334	0.998092	0.982477	0.841713	1.18353	0.815759	1.09882	0.068661	0.992815	1.21613	0.132458	0.000532	++-	41.3	3.406	0.1821	0.0434494	0.0001104	++-+	3	20.5	3.771	0.2872	0.0134257	1.14248	1.12671
ETS2	Protein C-ets-2	12350_86	1.10331	0.0727288	0.990977	1.22838	0.120733	0.942018	0.705466	0.691093	1.28405	0.578505	1.37587	4.81689e-05	1.17964	1.60473	0.145921	1.09389	0.079167	0.989604	1.20917	0.553679	0.000386	+-+	72.5	7.283	0.02621	0.0378936	0.000121	+-++	3	63.4	8.188	0.04229	0.0137115	1.16579	1.1353
COL13A1	Collagen alpha-1(XIII) chain	6570_1	0.864624	0.0022065	0.787728	0.949025	0.0714211	1.01339	0.917109	0.788899	1.30175	0.883987	0.789274	0.00759201	0.663403	0.939027	0.250047	0.907332	0.0847692	0.812349	1.01342	0.00588233	0.0001917	-+-	23	2.597	0.273	0.027309	5.316e-05	-+--	3	4.6	3.146	0.3696	0.00779576	0.862086	0.876867
CAMP	Antibacterial protein LL-37	15481_45	0.826391	1.65132e-05	0.757711	0.901296	0.771405	1.15188	0.298489	0.882356	1.50374	0.715511	0.964014	0.671538	0.813793	1.14196	0.591468	0.912861	0.0956407	0.820035	1.01619	0.00727123	0.0003452	-+-	71.5	7.007	0.03009	0.0374268	9.974e-05	-+--	3	59.7	7.45	0.05885	0.0127514	0.873366	0.885945
TNFRSF1B	Tumor necrosis factor receptor superfamily member 1B	8368_102	1.20327	0.000202181	1.09139	1.32663	0.0323405	0.844302	0.316347	0.606349	1.17564	0.182235	1.14539	0.185681	0.936799	1.40044	0.261101	1.11429	0.0992712	0.979754	1.26729	0.00302329	0.0004104	+-+	51	4.082	0.1299	0.0378936	0.0001147	+-++	3	31.9	4.406	0.2208	0.0136165	1.16532	1.14958
MDGA2	MAM domain-containing glycosylphosphatidylinositol anchor protein 2	19372_7	0.905507	0.0311065	0.827366	0.991027	0.264123	0.753746	0.0445083	0.572089	0.993087	0.713615	0.789101	0.00764635	0.663047	0.939119	0.379791	0.910788	0.104231	0.813691	1.01947	0.0207876	0.0003471	---	33.4	3.001	0.223	0.0374268	0.0001085	----	3	13.2	3.456	0.3265	0.0134257	0.869011	0.882056
BPIFB1	BPI fold-containing family B member 1	15367_38	1.13288	0.00859988	1.03221	1.24337	0.918129	1.28605	0.0582962	0.991203	1.6686	0.414274	1.2179	0.0210749	1.03007	1.43999	0.353593	1.09806	0.109516	0.979199	1.23136	0.280913	0.0001301	+++	0	1.169	0.5573	0.021295	4.799e-05	++++	3	0	1.845	0.6052	0.00747744	1.16369	1.14259
CA3	Carbonic anhydrase 3	3799_11	1.10096	0.041332	1.00379	1.20755	0.676734	1.51591	0.000801275	1.18862	1.93332	0.223433	1.17015	0.06562	0.989898	1.38323	0.536111	1.0939	0.120249	0.976807	1.22503	0.813578	0.0003217	+++	65.8	5.85	0.05365	0.0373022	0.0001185	++++	3	53	6.387	0.09423	0.0137115	1.15131	1.13292
TREM1	Triggering receptor expressed on myeloid cells 1	9266_1	1.27881	9.09267e-08	1.16851	1.39951	0.713744	1.13085	0.40049	0.848994	1.50629	0.278562	1.16114	0.104594	0.969456	1.39072	0.5819	1.09981	0.123675	0.974354	1.24141	0.488945	3.247e-08	+++	0	1.345	0.5104	5.39651e-05	4.154e-08	++++	3	28.5	4.193	0.2413	3.45197e-05	1.24483	1.20069
SERPINC1	Antithrombin-III	3344_60	0.824711	3.03547e-05	0.753303	0.902888	0.0141076	0.97017	0.837156	0.726826	1.29499	0.202766	1.02921	0.751706	0.861066	1.2302	0.726368	0.912754	0.132125	0.810493	1.02792	0.00146858	0.0004671	--+	62.2	5.295	0.07082	0.0415886	0.0001753	--+-	3	47.6	5.726	0.1257	0.0177601	0.870402	0.88285
CNTN1	Contactin-1	2974_61	0.837456	0.00025373	0.761535	0.920945	0.0541833	0.865787	0.311101	0.655093	1.14425	0.585976	0.852436	0.0672232	0.718466	1.01139	0.44669	0.92199	0.157001	0.823902	1.03176	0.14213	2.6e-05	---	0	0.07	0.9656	0.0127001	2.131e-05	----	3	0	1.694	0.6382	0.00366385	0.84299	0.868576
FABP3	Fatty acid-binding protein, heart	5437_63	1.29933	0.000114867	1.13744	1.48426	0.725205	0.851618	0.417455	0.577608	1.25561	0.328963	1.27305	0.0712481	0.979329	1.65487	0.488013	1.11837	0.184219	0.948142	1.31915	0.109584	0.0001267	+-+	51.2	4.096	0.129	0.021295	9.199e-05	+-++	3	42.9	5.256	0.154	0.0123963	1.24845	1.20515
EDA	Ectodysplasin-A, secreted form	14024_196	1.11865	0.018388	1.0191	1.22794	0.474288	1.22152	0.0562709	0.994665	1.50011	0.464165	1.18493	0.0576653	0.994497	1.41182	0.801255	0.932226	0.234246	0.830426	1.04651	0.562627	0.0005211	+++	0	0.767	0.6813	0.0434494	0.02513	+++-	3	67.4	9.206	0.02667	0.302653	1.14477	1.07552
ADAM22	Disintegrin and metalloproteinase domain-containing protein 22	7933_75	0.787443	0.000312676	0.691494	0.896704	0.411961	0.8438	0.275914	0.621661	1.14532	0.847214	0.953486	0.609702	0.794136	1.14481	0.0660291	0.937236	0.238772	0.841422	1.04396	0.137347	0.0006437	---	28.5	2.795	0.2472	0.0479028	0.0009575	----	3	39	4.92	0.1777	0.0507882	0.840129	0.883733
FANK1	Fibronectin type 3 and ankyrin repeat domains protein 1	15581_16	1.08052	0.106075	0.983657	1.18692	0.689848	1.09176	0.429323	0.878162	1.35732	0.518645	1.29471	0.000246393	1.12772	1.48643	0.6122	1.05984	0.252091	0.959499	1.17069	0.833772	0.0005282	+++	57.1	4.662	0.09718	0.0434494	0.0005189	++++	3	49.5	5.941	0.1145	0.0349626	1.13815	1.11004
TXNDC15	Thioredoxin domain-containing protein 15	6366_38	1.20009	4.31351e-05	1.09965	1.3097	0.357281	0.957991	0.745278	0.73946	1.2411	0.215407	1.00995	0.910478	0.849897	1.20014	0.567673	1.06517	0.259442	0.954477	1.18869	0.0336047	0.0005636	+-+	59.6	4.954	0.084	0.043908	0.0004912	+-++	3	49.7	5.969	0.1131	0.0335496	1.14042	1.11605
GABARAP	Gamma-aminobutyric acid receptor-associated protein	17735_130	1.20957	0.00027098	1.09183	1.33999	0.239909	0.887719	0.496183	0.629943	1.25098	0.333194	1.16616	0.1281	0.956685	1.42151	0.0379975	1.05849	0.263323	0.958144	1.16934	0.0225656	0.0002859	+-+	30.5	2.879	0.2371	0.035279	0.0005402	+-++	3	43.6	5.319	0.1499	0.0359125	1.17668	1.12345
OMG	Oligodendrocyte-myelin glycoprotein	16908_5	0.878031	0.00566762	0.800732	0.962791	0.0611715	0.754944	0.0501077	0.569865	1.00013	0.548571	0.863185	0.102453	0.723466	1.02989	0.136313	0.942161	0.26923	0.847664	1.04719	0.0293478	0.0002865	---	0	1.001	0.6062	0.035279	0.0003556	----	3	0	2.626	0.4529	0.0280463	0.864849	0.891544
PROC	Vitamin K-dependent protein C	2961_1	0.821326	4.05617e-05	0.747641	0.902274	0.254985	0.996164	0.978844	0.749843	1.3234	0.518118	0.947008	0.540102	0.795622	1.1272	0.333383	0.947283	0.311803	0.852909	1.0521	0.100647	0.0001736	---	36	3.124	0.2097	0.0258245	0.000313	----	3	42.9	5.253	0.1542	0.0255839	0.858902	0.89003
TNNT2	Troponin T, cardiac muscle	5315_22	1.20632	6.55383e-05	1.10019	1.3227	0.7914	1.13653	0.289062	0.897071	1.43992	0.22347	1.08411	0.352413	0.91443	1.28527	0.429234	1.06455	0.328593	0.938997	1.2069	0.0699316	4.432e-05	+++	0	1.247	0.536	0.0135473	6.484e-05	++++	3	0	2.923	0.4037	0.00923692	1.17316	1.14259
MMP9	Matrix metalloproteinase-9	2579_17	1.11716	0.01279	1.02385	1.21897	0.593921	1.21116	0.120266	0.951134	1.54227	0.414222	1.1842	0.032357	1.01432	1.38253	0.0788562	0.945498	0.329131	0.844843	1.05814	0.0617643	0.0004045	+++	0	0.68	0.7118	0.0378936	0.01447	+++-	3	63.3	8.164	0.04275	0.224758	1.13974	1.07896
GABARAPL1	Gamma-aminobutyric acid receptor-associated protein-like 1	12661_44	1.18405	0.00127428	1.0684	1.31222	0.718114	0.869558	0.428622	0.615171	1.22914	0.414998	1.20857	0.0464479	1.00299	1.45629	0.031869	1.0404	0.433543	0.942215	1.14883	0.00534563	0.0005368	+-+	33.1	2.988	0.2245	0.0434494	0.001825	+-++	3	48.9	5.867	0.1183	0.0719298	1.16637	1.10971
SULT1E1	Estrogen sulfotransferase	16932_5	1.15505	0.00173384	1.05543	1.26407	0.254104	1.09081	0.541535	0.82519	1.44194	0.052885	1.24157	0.00518705	1.06679	1.44498	0.33784	0.960854	0.447281	0.866823	1.06509	0.42501	3.566e-05	+++	0	0.908	0.635	0.0127001	0.00373	+++-	3	70.5	10.164	0.01722	0.104482	1.1707	1.09363
CSRP3	Cysteine and glycine-rich protein 3	9171_11	1.17128	0.000439851	1.07244	1.27922	0.292381	1.23238	0.104573	0.957558	1.58607	0.695355	1.01351	0.878681	0.853065	1.20414	0.0463901	1.03887	0.497174	0.930583	1.15975	0.262779	0.0004054	+++	20.2	2.505	0.2857	0.0378936	0.0009483	++++	3	34	4.548	0.2081	0.0507882	1.14477	1.11016
CLIC2	Chloride intracellular channel protein 2	17837_5	1.14117	0.00382885	1.04348	1.24802	0.748188	1.19867	0.144766	0.93956	1.52924	0.240717	1.10794	0.207761	0.944617	1.2995	0.33813	1.03309	0.540992	0.930689	1.14677	0.876062	0.0005953	+++	0	0.286	0.8667	0.0456641	0.001623	++++	3	0	2.517	0.4722	0.067414	1.13906	1.1023
FCGR3B	Low affinity immunoglobulin gamma Fc region receptor III-B	3311_27	1.15871	0.000839819	1.06274	1.26335	0.950466	1.02734	0.841425	0.788789	1.33803	0.753417	1.13711	0.129273	0.963173	1.34246	0.608762	1.03278	0.55657	0.92749	1.15003	0.0260535	0.0003528	+++	0	0.725	0.6958	0.0374268	0.001037	++++	3	2.5	3.078	0.3797	0.0533039	1.14374	1.10705
GM2A	Ganglioside GM2 activator	15441_6	1.26566	6.24142e-06	1.1427	1.40185	0.0607704	0.719945	0.0957063	0.489128	1.05968	0.36179	1.09332	0.414219	0.882539	1.35445	0.825742	1.04068	0.580874	0.903322	1.19892	0.0380152	8.798e-05	+-+	76.4	8.476	0.01443	0.021295	0.0003088	+-++	3	73.1	11.143	0.01098	0.0255839	1.19662	1.1497
MYL6B	Myosin light chain 6B	14227_21	1.09748	0.04182	1.00345	1.20033	0.0303231	1.26356	0.0402564	1.01045	1.58008	0.677706	1.20832	0.0084048	1.04969	1.39092	0.636638	1.025	0.662895	0.917303	1.14533	0.329569	0.0002901	+++	7.5	2.161	0.3393	0.035279	0.001031	++++	3	36.4	4.714	0.194	0.0533039	1.14156	1.10594
OIT3	Oncoprotein-induced transcript 3 protein	6296_36	1.1517	0.00258284	1.05062	1.26251	0.931817	1.10414	0.403796	0.875026	1.39323	0.351505	1.2279	0.00230787	1.07601	1.40122	0.549568	1.02308	0.695645	0.912554	1.147	0.0925279	1.989e-05	+++	0	0.865	0.6489	0.0110191	0.0001326	++++	3	35	4.613	0.2024	0.0146921	1.16894	1.12581
TNNI2	Troponin I, fast skeletal muscle	5440_26	1.15391	0.00214082	1.05313	1.26435	0.584183	1.29192	0.0383288	1.01387	1.64623	0.406198	1.06221	0.509542	0.887819	1.27085	0.481237	1.02196	0.717183	0.908629	1.14943	0.0650411	0.0004056	+++	0	1.644	0.4395	0.0378936	0.001606	++++	3	30.7	4.329	0.2281	0.067414	1.14947	1.10949
CCL17	C-C motif chemokine 17	3519_3	1.18912	8.01396e-05	1.09104	1.296	0.662053	0.847112	0.265807	0.632441	1.13465	0.812497	1.10072	0.220278	0.944144	1.28326	0.421044	0.983499	0.751554	0.887233	1.09021	0.594581	0.0002774	+-+	60.6	5.079	0.07893	0.035279	0.00531	+-+-	3	71.8	10.625	0.01393	0.134394	1.14442	1.08817
CRISPLD2	Cysteine-rich secretory protein LCCL domain-containing 2	5691_2	1.12129	0.00895581	1.02905	1.2218	0.458779	1.14849	0.281981	0.892467	1.47795	0.956931	1.18739	0.0234968	1.02342	1.37764	0.116436	0.985228	0.78249	0.886448	1.09502	0.108089	0.0003681	+++	0	0.433	0.8053	0.0378936	0.005141	+++-	3	44.1	5.368	0.1468	0.132129	1.13837	1.08806
CLSTN3	Calsyntenin-3	6291_55	1.09988	0.058081	0.996746	1.21368	0.127265	1.21778	0.0905056	0.969374	1.52984	0.883867	1.21663	0.00704282	1.05493	1.40313	0.800594	0.985561	0.79751	0.881928	1.10137	0.0344677	0.0005036	+++	0	1.616	0.4457	0.0434494	0.006494	+++-	3	53	6.377	0.09466	0.149903	1.14511	1.09133
WSCD2	WSC domain-containing protein 2	6274_15	1.15157	0.00288693	1.04948	1.26359	0.462482	0.755445	0.0864068	0.548253	1.04094	0.316443	1.21903	0.00772757	1.05372	1.41028	0.643722	1.01461	0.813964	0.899132	1.14493	0.692974	0.0006156	+-+	72.2	7.185	0.02753	0.0465058	0.002498	+-++	3	69.5	9.826	0.0201	0.0830119	1.14214	1.1044
EWSR1	RNA-binding protein EWS	12988_49	1.22865	2.6039e-05	1.11622	1.35239	0.144343	0.92296	0.613128	0.676422	1.25935	0.0404916	1.08103	0.360836	0.914662	1.27765	0.0891684	0.991054	0.876251	0.885065	1.10974	0.255886	0.0001273	+-+	51.2	4.096	0.129	0.021295	0.002421	+-+-	3	68.8	9.602	0.02227	0.0830119	1.17023	1.10672
ADAMTS6	A disintegrin and metalloproteinase with thrombospondin motifs 6	6441_62	1.09397	0.0651192	0.99439	1.20353	0.0827217	0.849889	0.325903	0.614375	1.17568	0.648067	1.4212	1.5602e-06	1.2313	1.64038	0.539648	0.992441	0.880338	0.899084	1.09549	0.0122957	0.0001218	+-+	84.2	12.674	0.001769	0.021295	0.003332	+-+-	3	84.1	18.846	0.0002942	0.0993935	1.16335	1.09538
FBLN1	Fibulin-1	6470_19	0.833082	4.28562e-05	0.763299	0.909245	0.868834	0.951605	0.718949	0.726312	1.24678	0.503589	0.957671	0.626379	0.804624	1.13983	0.0945705	1.00715	0.892133	0.908549	1.11646	0.898429	0.0001324	---	20	2.5	0.2866	0.021295	0.002622	---+	3	62.8	8.072	0.04454	0.0848915	0.863812	0.911011
MLYCD	Malonyl-CoA decarboxylase, mitochondrial	11538_216	1.12383	0.0151645	1.02278	1.23487	0.25971	1.07669	0.573922	0.832215	1.39297	0.115327	1.23737	0.00528332	1.06537	1.43713	0.349453	1.00698	0.902563	0.900916	1.12552	0.885768	0.0003867	+++	0	1.398	0.4971	0.0378936	0.002718	++++	3	40.2	5.021	0.1703	0.0868715	1.14786	1.10087
EPHA10	Ephrin type-A receptor 10	6036_78	1.15574	0.00264774	1.05165	1.27012	0.12646	1.20264	0.124241	0.950522	1.52162	0.644301	1.18108	0.0153124	1.03243	1.35115	0.487502	0.995797	0.93348	0.902015	1.09933	0.203578	3.463e-05	+++	0	0.134	0.9354	0.0127001	0.001055	+++-	3	54.3	6.558	0.08742	0.0536758	1.16777	1.10351
GORAB	RAB6-interacting golgin	7247_1	1.16234	0.00100083	1.06271	1.27131	0.434605	1.26517	0.0716638	0.979488	1.63417	0.813372	1.12785	0.181216	0.945486	1.34539	0.538338	0.996743	0.952013	0.896264	1.10849	0.450725	9.041e-05	+++	0	0.531	0.7668	0.021295	0.001658	+++-	3	49.7	5.968	0.1132	0.0677606	1.16451	1.10451
CXCL8	Interleukin-8	3447_64	1.14393	0.00887655	1.03433	1.26514	0.411618	1.1368	0.356022	0.865842	1.49254	0.495193	1.3799	8.92187e-06	1.19712	1.59058	0.56142	1.00176	0.97044	0.912728	1.09948	0.255061	1.846e-06	+++	57.3	4.68	0.09631	0.00153403	0.0002457	++++	3	78.5	13.985	0.002925	0.0222738	1.21094	1.11896
MYOM3	Myomesin-3	13966_30	1.14934	0.00133993	1.05562	1.25138	0.672318	1.28646	0.0237075	1.03419	1.60027	0.821784	1.08719	0.320848	0.921781	1.28227	0.16236	0.9986	0.979189	0.898859	1.10941	0.991558	0.0001116	+++	0	1.458	0.4824	0.021295	0.001462	+++-	3	52.1	6.263	0.0995	0.0649504	1.15119	1.10076
KCNE3	Potassium voltage-gated channel subfamily E member 3	8067_21	1.08844	0.0614041	0.995958	1.18951	0.4659	1.18124	0.187204	0.922229	1.513	0.412883	1.27082	5.15862e-05	1.1316	1.42717	0.438122	1.00005	0.999328	0.896524	1.11552	0.363701	3.236e-05	+++	54.1	4.354	0.1134	0.0127001	0.0004127	++++	3	67.2	9.154	0.02732	0.0298221	1.15465	1.10938
Highlighted are proteins for which circulating levels have previously been associated with VTE in the literature; please see Supplemental Materials for reference citations.
HR: risk of VTE associated with 1 SD increase in log2 protein level
HetISq: I² statistic, percentage of total variance explained by study heterogeneity
HetChiSq: chi-squared ('Q') value representing the heterogeneity across studies
HetPVal: p-value from Cochran’s Q test for heterogeneity
HetDf: degrees of freedom for Cochran’s Q test for heterogeneity

## Sheet: ST4
Table S4. Gene ontology terms, biological locations, protein types, and identified drug targets for top VTE-associated proteins.
Gene name	GO term accession	GO term name/biological processes	GO term definition	Protein name	Location	Type(s)	Drug(s) from IPA		Drug(s) from TTD (Zhou et al, 2024) (ref 105)
ABO	GO:0005975	carbohydrate metabolic process	The chemical reactions and pathways involving carbohydrates, any of a group of organic compounds based of the general formula Cx(H2O)y.	ABO, alpha 1-3-N-acetylgalactosaminyltransferase and alpha 1-3-galactosyltransferase	Plasma Membrane	enzyme	NA		N-Acetyl-D-glucosamine (Successful Target)
ABO	GO:0016758	hexosyltransferase activity	Catalysis of the transfer of a hexosyl group from one compound (donor) to another (acceptor).	ABO, alpha 1-3-N-acetylgalactosaminyltransferase and alpha 1-3-galactosyltransferase	Plasma Membrane	enzyme	NA
ABO	GO:0016740	transferase activity	Catalysis of the transfer of a group, e.g. a methyl group, glycosyl group, acyl group, phosphorus-containing, or other groups, from one compound (generally regarded as the donor) to another compound (generally regarded as the acceptor). Transferase is the systematic name for any enzyme of EC class 2.	ABO, alpha 1-3-N-acetylgalactosaminyltransferase and alpha 1-3-galactosyltransferase	Plasma Membrane	enzyme	NA
ABO	GO:0046872	metal ion binding	Binding to a metal ion.	ABO, alpha 1-3-N-acetylgalactosaminyltransferase and alpha 1-3-galactosyltransferase	Plasma Membrane	enzyme	NA
ABO	GO:0016757	glycosyltransferase activity	Catalysis of the transfer of a glycosyl group from one compound (donor) to another (acceptor).	ABO, alpha 1-3-N-acetylgalactosaminyltransferase and alpha 1-3-galactosyltransferase	Plasma Membrane	enzyme	NA
CBLN4	GO:0005515	protein binding	Binding to a protein.	cerebellin 4 precursor	Extracellular Space	other	NA		NA
CBLN4	GO:1904862	inhibitory synapse assembly	The aggregation, arrangement and bonding together of a set of components to form an inhibitory synapse.	cerebellin 4 precursor	Extracellular Space	other	NA
CBLN4	GO:0009306	protein secretion	The controlled release of proteins from a cell.	cerebellin 4 precursor	Extracellular Space	other	NA
CDON	GO:0005515	protein binding	Binding to a protein.	cell adhesion associated, oncogene regulated	Plasma Membrane	other	NA		NA
CDON	GO:0007155	cell adhesion	The attachment of a cell, either to another cell or to an underlying substrate such as the extracellular matrix, via cell adhesion molecules.	cell adhesion associated, oncogene regulated	Plasma Membrane	other	NA
CDON	GO:0007399	nervous system development	The process whose specific outcome is the progression of nervous tissue over time, from its formation to its mature state.	cell adhesion associated, oncogene regulated	Plasma Membrane	other	NA
CDON	GO:0098609	cell-cell adhesion	The attachment of one cell to another cell via adhesion molecules.	cell adhesion associated, oncogene regulated	Plasma Membrane	other	NA
CDON	GO:0001708	cell fate specification	The process involved in the specification of cell identity. Once specification has taken place, a cell will be committed to differentiate down a specific pathway if left in its normal environment.	cell adhesion associated, oncogene regulated	Plasma Membrane	other	NA
CDON	GO:0001934	positive regulation of protein phosphorylation	Any process that activates or increases the frequency, rate or extent of addition of phosphate groups to amino acids within a protein.	cell adhesion associated, oncogene regulated	Plasma Membrane	other	NA
CDON	GO:0002052	positive regulation of neuroblast proliferation	Any process that activates or increases the rate of neuroblast proliferation.	cell adhesion associated, oncogene regulated	Plasma Membrane	other	NA
CDON	GO:0002088	lens development in camera-type eye	The process whose specific outcome is the progression of the lens over time, from its formation to the mature structure. The lens is a transparent structure in the eye through which light is focused onto the retina. An example of this process is found in Mus musculus.	cell adhesion associated, oncogene regulated	Plasma Membrane	other	NA
CDON	GO:0007224	smoothened signaling pathway	The series of molecular signals generated as a consequence of activation of the transmembrane protein Smoothened.	cell adhesion associated, oncogene regulated	Plasma Membrane	other	NA
CDON	GO:0007405	neuroblast proliferation	The expansion of a neuroblast population by cell division. A neuroblast is any cell that will divide and give rise to a neuron.	cell adhesion associated, oncogene regulated	Plasma Membrane	other	NA
CDON	GO:0007519	skeletal muscle tissue development	The developmental sequence of events leading to the formation of adult skeletal muscle tissue. The main events are: the fusion of myoblasts to form myotubes that increase in size by further fusion to them of myoblasts, the formation of myofibrils within their cytoplasm and the establishment of functional neuromuscular junctions with motor neurons. At this stage they can be regarded as mature musc…	cell adhesion associated, oncogene regulated	Plasma Membrane	other	NA
CDON	GO:0007520	myoblast fusion	A process in which non-proliferating myoblasts fuse to existing fibers or to myotubes to form new fibers. A myoblast is a mononucleate cell type that, by fusion with other myoblasts, gives rise to the myotubes that eventually develop into skeletal muscle fibers.	cell adhesion associated, oncogene regulated	Plasma Membrane	other	NA
CDON	GO:0009952	anterior/posterior pattern specification	The regionalization process in which specific areas of cell differentiation are determined along the anterior-posterior axis. The anterior-posterior axis is defined by a line that runs from the head or mouth of an organism to the tail or opposite end of the organism.	cell adhesion associated, oncogene regulated	Plasma Membrane	other	NA
CDON	GO:0010172	embryonic body morphogenesis	The process in which the anatomical structures of the embryonic soma are generated and organized.	cell adhesion associated, oncogene regulated	Plasma Membrane	other	NA
CDON	GO:0014816	skeletal muscle satellite cell differentiation	The process in which a relatively unspecialized cell acquires specialized features of a satellite cell.	cell adhesion associated, oncogene regulated	Plasma Membrane	other	NA
CDON	GO:0021987	cerebral cortex development	The progression of the cerebral cortex over time from its initial formation until its mature state. The cerebral cortex is the outer layered region of the telencephalon.	cell adhesion associated, oncogene regulated	Plasma Membrane	other	NA
CDON	GO:0030182	neuron differentiation	The process in which a relatively unspecialized cell acquires specialized features of a neuron.	cell adhesion associated, oncogene regulated	Plasma Membrane	other	NA
CDON	GO:0043410	positive regulation of MAPK cascade	Any process that activates or increases the frequency, rate or extent of signal transduction mediated by the MAPK cascade.	cell adhesion associated, oncogene regulated	Plasma Membrane	other	NA
CDON	GO:0045664	regulation of neuron differentiation	Any process that modulates the frequency, rate or extent of neuron differentiation.	cell adhesion associated, oncogene regulated	Plasma Membrane	other	NA
CDON	GO:0045666	positive regulation of neuron differentiation	Any process that activates or increases the frequency, rate or extent of neuron differentiation.	cell adhesion associated, oncogene regulated	Plasma Membrane	other	NA
CDON	GO:0045944	positive regulation of transcription by RNA polymerase II	Any process that activates or increases the frequency, rate or extent of transcription from an RNA polymerase II promoter.	cell adhesion associated, oncogene regulated	Plasma Membrane	other	NA
CDON	GO:0048598	embryonic morphogenesis	The process in which anatomical structures are generated and organized during the embryonic phase. The embryonic phase begins with zygote formation. The end of the embryonic phase is organism-specific. For example, it would be at birth for mammals, larval hatching for insects and seed dormancy in plants.	cell adhesion associated, oncogene regulated	Plasma Membrane	other	NA
CDON	GO:0048643	positive regulation of skeletal muscle tissue development	Any process that activates, maintains or increases the rate of skeletal muscle tissue development.	cell adhesion associated, oncogene regulated	Plasma Membrane	other	NA
CDON	GO:0051057	positive regulation of small GTPase mediated signal transduction	Any process that activates or increases the frequency, rate or extent of small GTPase mediated signal transduction.	cell adhesion associated, oncogene regulated	Plasma Membrane	other	NA
CDON	GO:0051146	striated muscle cell differentiation	The process in which a relatively unspecialized cell acquires specialized features of a striated muscle cell; striated muscle fibers are divided by transverse bands into striations, and cardiac and voluntary muscle are types of striated muscle.	cell adhesion associated, oncogene regulated	Plasma Membrane	other	NA
CDON	GO:0060059	embryonic retina morphogenesis in camera-type eye	The process in which the anatomical structure of the retina is generated and organized in a camera-type eye during the embryonic life stage.	cell adhesion associated, oncogene regulated	Plasma Membrane	other	NA
CDON	GO:0061351	neural precursor cell proliferation	The multiplication or reproduction of neural precursor cells, resulting in the expansion of a cell population. A neural precursor cell is either a nervous system stem cell or a nervous system progenitor cell.	cell adhesion associated, oncogene regulated	Plasma Membrane	other	NA
COL28A1	GO:0004867	serine-type endopeptidase inhibitor activity	Binds to and stops, prevents or reduces the activity of a serine-type endopeptidase.	collagen type XXVIII alpha 1 chain	Extracellular Space	other	NA		NA
COL28A1	GO:0007155	cell adhesion	The attachment of a cell, either to another cell or to an underlying substrate such as the extracellular matrix, via cell adhesion molecules.	collagen type XXVIII alpha 1 chain	Extracellular Space	other	NA
COL28A1	GO:0030414	peptidase inhibitor activity	Binds to and stops, prevents or reduces the activity of a peptidase, any enzyme that catalyzes the hydrolysis peptide bonds.	collagen type XXVIII alpha 1 chain	Extracellular Space	other	NA
COL28A1	GO:0030020	extracellular matrix structural constituent conferring tensile strength	A constituent of the extracellular matrix that enables the matrix to resist longitudinal stress.	collagen type XXVIII alpha 1 chain	Extracellular Space	other	NA
COL28A1	GO:0008201	heparin binding	Binding to heparin, a member of a group of glycosaminoglycans found mainly as an intracellular component of mast cells and which consist predominantly of alternating alpha-(1->4)-linked D-galactose and N-acetyl-D-glucosamine-6-sulfate residues.	collagen type XXVIII alpha 1 chain	Extracellular Space	other	NA
COL28A1	GO:0030199	collagen fibril organization	Any process that determines the size and arrangement of collagen fibrils within an extracellular matrix.	collagen type XXVIII alpha 1 chain	Extracellular Space	other	NA
COL6A3	GO:0005515	protein binding	Binding to a protein.	collagen type VI alpha 3 chain	Extracellular Space	other	collagenase		NA
COL6A3	GO:0004867	serine-type endopeptidase inhibitor activity	Binds to and stops, prevents or reduces the activity of a serine-type endopeptidase.	collagen type VI alpha 3 chain	Extracellular Space	other	collagenase
COL6A3	GO:0007155	cell adhesion	The attachment of a cell, either to another cell or to an underlying substrate such as the extracellular matrix, via cell adhesion molecules.	collagen type VI alpha 3 chain	Extracellular Space	other	collagenase
COL6A3	GO:0030414	peptidase inhibitor activity	Binds to and stops, prevents or reduces the activity of a peptidase, any enzyme that catalyzes the hydrolysis peptide bonds.	collagen type VI alpha 3 chain	Extracellular Space	other	collagenase
COL6A3	GO:0030020	extracellular matrix structural constituent conferring tensile strength	A constituent of the extracellular matrix that enables the matrix to resist longitudinal stress.	collagen type VI alpha 3 chain	Extracellular Space	other	collagenase
COL6A3	GO:0009411	response to UV	Any process that results in a change in state or activity of a cell or an organism (in terms of movement, secretion, enzyme production, gene expression, etc.) as a result of an ultraviolet radiation (UV light) stimulus. Ultraviolet radiation is electromagnetic radiation with a wavelength in the range of 10 to 380 nanometers.	collagen type VI alpha 3 chain	Extracellular Space	other	collagenase
COL6A3	GO:0009749	response to glucose	Any process that results in a change in state or activity of a cell or an organism (in terms of movement, secretion, enzyme production, gene expression, etc.) as a result of a glucose stimulus.	collagen type VI alpha 3 chain	Extracellular Space	other	collagenase
COL6A3	GO:0043491	protein kinase B signaling	A series of reactions, mediated by the intracellular serine/threonine kinase protein kinase B (also called AKT), which occurs as a result of a single trigger reaction or compound.	collagen type VI alpha 3 chain	Extracellular Space	other	collagenase
COL6A3	GO:0051402	neuron apoptotic process	Any apoptotic process in a neuron, the basic cellular unit of nervous tissue. Each neuron consists of a body, an axon, and dendrites. Their purpose is to receive, conduct, and transmit impulses in the nervous system.	collagen type VI alpha 3 chain	Extracellular Space	other	collagenase
COL6A3	GO:0007517	muscle organ development	The process whose specific outcome is the progression of the muscle over time, from its formation to the mature structure. The muscle is an organ consisting of a tissue made up of various elongated cells that are specialized to contract and thus to produce movement and mechanical work.	collagen type VI alpha 3 chain	Extracellular Space	other	collagenase
CST3	GO:0004869	cysteine-type endopeptidase inhibitor activity	Binds to and stops, prevents or reduces the activity of a cysteine-type endopeptidase.	cystatin C	Extracellular Space	other	NA		NA
CST3	GO:0005515	protein binding	Binding to a protein.	cystatin C	Extracellular Space	other	NA
CST3	GO:0030414	peptidase inhibitor activity	Binds to and stops, prevents or reduces the activity of a peptidase, any enzyme that catalyzes the hydrolysis peptide bonds.	cystatin C	Extracellular Space	other	NA
CST3	GO:0042802	identical protein binding	Binding to an identical protein or proteins.	cystatin C	Extracellular Space	other	NA
CST3	GO:0097435	supramolecular fiber organization	A process that is carried out at the cellular level which results in the assembly, arrangement of constituent parts, or disassembly of a supramolecular fiber, a polymer consisting of an indefinite number of protein or protein complex subunits that have polymerised to form a fiber-shaped structure.	cystatin C	Extracellular Space	other	NA
CST3	GO:0002020	protease binding	Binding to a protease or a peptidase.	cystatin C	Extracellular Space	other	NA
CST3	GO:0010466	negative regulation of peptidase activity	Any process that stops or reduces the rate of peptidase activity, the hydrolysis of peptide bonds within proteins.	cystatin C	Extracellular Space	other	NA
CST3	GO:0001540	amyloid-beta binding	Binding to an amyloid-beta peptide/protein.	cystatin C	Extracellular Space	other	NA
CST3	GO:0004866	endopeptidase inhibitor activity	Binds to and stops, prevents or reduces the activity of an endopeptidase.	cystatin C	Extracellular Space	other	NA
CST3	GO:0006952	defense response	Reactions, triggered in response to the presence of a foreign body or the occurrence of an injury, which result in restriction of damage to the organism attacked or prevention/recovery from the infection caused by the attack.	cystatin C	Extracellular Space	other	NA
CST3	GO:0010711	negative regulation of collagen catabolic process	Any process that decreases the rate, frequency or extent of collagen catabolism. Collagen catabolism is the proteolytic chemical reactions and pathways resulting in the breakdown of collagen in the extracellular matrix.	cystatin C	Extracellular Space	other	NA
CST3	GO:0010716	negative regulation of extracellular matrix disassembly	Any process that decreases the rate, frequency or extent of extracellular matrix disassembly. Extracellular matrix disassembly is a process that results in the breakdown of the extracellular matrix.	cystatin C	Extracellular Space	other	NA
CST3	GO:0034103	regulation of tissue remodeling	Any process that modulates the frequency, rate, or extent of tissue remodeling.	cystatin C	Extracellular Space	other	NA
CST3	GO:0045861	negative regulation of proteolysis	Any process that stops, prevents, or reduces the frequency, rate or extent of the hydrolysis of a peptide bond or bonds within a protein.	cystatin C	Extracellular Space	other	NA
CST3	GO:0060311	negative regulation of elastin catabolic process	Any process that decreases the rate, frequency or extent of elastin catabolism, the chemical reactions and pathways resulting in the breakdown of elastin.	cystatin C	Extracellular Space	other	NA
CST3	GO:0060313	negative regulation of blood vessel remodeling	Any process that decreases the rate, frequency or extent of blood vessel remodeling, the reorganization or renovation of existing blood vessels.	cystatin C	Extracellular Space	other	NA
EGFR	GO:0016740	transferase activity	Catalysis of the transfer of a group, e.g. a methyl group, glycosyl group, acyl group, phosphorus-containing, or other groups, from one compound (generally regarded as the donor) to another compound (generally regarded as the acceptor). Transferase is the systematic name for any enzyme of EC class 2.	epidermal growth factor receptor	Plasma Membrane	kinase	ABBV-637, hemay020, BLU-451, CK-101, 18F-PEG6-IPQA, bis-tyrphostin, SI-B001, BPI-15086, SCT200, BIBX 1382BS, docetaxel/erlotinib, afatinib, anti-EGFRvIII immunotoxin MR1-1, cetuximab/vemurafenib, sym013, lazertinib, HLX07, BMS-690514, cetuximab/dabrafenib/trametinib, befotertinib, afatinib/osimertinib, 4-[(3-bromophenyl)amino]-6,7-diethoxyquinazoline, doxorubicin-loaded EGFR-targeting nanocells, …
EGFR	GO:0000166	nucleotide binding	Binding to a nucleotide, any compound consisting of a nucleoside that is esterified with (ortho)phosphate or an oligophosphate at any hydroxyl group on the ribose or deoxyribose.	epidermal growth factor receptor	Plasma Membrane	kinase	ABBV-637, hemay020, BLU-451, CK-101, 18F-PEG6-IPQA, bis-tyrphostin, SI-B001, BPI-15086, SCT200, BIBX 1382BS, docetaxel/erlotinib, afatinib, anti-EGFRvIII immunotoxin MR1-1, cetuximab/vemurafenib, sym013, lazertinib, HLX07, BMS-690514, cetuximab/dabrafenib/trametinib, befotertinib, afatinib/osimertinib, 4-[(3-bromophenyl)amino]-6,7-diethoxyquinazoline, doxorubicin-loaded EGFR-targeting nanocells, …
EGFR	GO:0005524	ATP binding	Binding to ATP, adenosine 5'-triphosphate, a universally important coenzyme and enzyme regulator.	epidermal growth factor receptor	Plasma Membrane	kinase	ABBV-637, hemay020, BLU-451, CK-101, 18F-PEG6-IPQA, bis-tyrphostin, SI-B001, BPI-15086, SCT200, BIBX 1382BS, docetaxel/erlotinib, afatinib, anti-EGFRvIII immunotoxin MR1-1, cetuximab/vemurafenib, sym013, lazertinib, HLX07, BMS-690514, cetuximab/dabrafenib/trametinib, befotertinib, afatinib/osimertinib, 4-[(3-bromophenyl)amino]-6,7-diethoxyquinazoline, doxorubicin-loaded EGFR-targeting nanocells, …
EGFR	GO:0004672	protein kinase activity	Catalysis of the phosphorylation of an amino acid residue in a protein, usually according to the reaction: a protein + ATP = a phosphoprotein + ADP.	epidermal growth factor receptor	Plasma Membrane	kinase	ABBV-637, hemay020, BLU-451, CK-101, 18F-PEG6-IPQA, bis-tyrphostin, SI-B001, BPI-15086, SCT200, BIBX 1382BS, docetaxel/erlotinib, afatinib, anti-EGFRvIII immunotoxin MR1-1, cetuximab/vemurafenib, sym013, lazertinib, HLX07, BMS-690514, cetuximab/dabrafenib/trametinib, befotertinib, afatinib/osimertinib, 4-[(3-bromophenyl)amino]-6,7-diethoxyquinazoline, doxorubicin-loaded EGFR-targeting nanocells, …
EGFR	GO:0016301	kinase activity	Catalysis of the transfer of a phosphate group, usually from ATP, to a substrate molecule.	epidermal growth factor receptor	Plasma Membrane	kinase	ABBV-637, hemay020, BLU-451, CK-101, 18F-PEG6-IPQA, bis-tyrphostin, SI-B001, BPI-15086, SCT200, BIBX 1382BS, docetaxel/erlotinib, afatinib, anti-EGFRvIII immunotoxin MR1-1, cetuximab/vemurafenib, sym013, lazertinib, HLX07, BMS-690514, cetuximab/dabrafenib/trametinib, befotertinib, afatinib/osimertinib, 4-[(3-bromophenyl)amino]-6,7-diethoxyquinazoline, doxorubicin-loaded EGFR-targeting nanocells, …
EGFR	GO:0016310	phosphorylation	The process of introducing a phosphate group into a molecule, usually with the formation of a phosphoric ester, a phosphoric anhydride or a phosphoric amide.	epidermal growth factor receptor	Plasma Membrane	kinase	ABBV-637, hemay020, BLU-451, CK-101, 18F-PEG6-IPQA, bis-tyrphostin, SI-B001, BPI-15086, SCT200, BIBX 1382BS, docetaxel/erlotinib, afatinib, anti-EGFRvIII immunotoxin MR1-1, cetuximab/vemurafenib, sym013, lazertinib, HLX07, BMS-690514, cetuximab/dabrafenib/trametinib, befotertinib, afatinib/osimertinib, 4-[(3-bromophenyl)amino]-6,7-diethoxyquinazoline, doxorubicin-loaded EGFR-targeting nanocells, …
EGFR	GO:0005515	protein binding	Binding to a protein.	epidermal growth factor receptor	Plasma Membrane	kinase	ABBV-637, hemay020, BLU-451, CK-101, 18F-PEG6-IPQA, bis-tyrphostin, SI-B001, BPI-15086, SCT200, BIBX 1382BS, docetaxel/erlotinib, afatinib, anti-EGFRvIII immunotoxin MR1-1, cetuximab/vemurafenib, sym013, lazertinib, HLX07, BMS-690514, cetuximab/dabrafenib/trametinib, befotertinib, afatinib/osimertinib, 4-[(3-bromophenyl)amino]-6,7-diethoxyquinazoline, doxorubicin-loaded EGFR-targeting nanocells, …
EGFR	GO:0007165	signal transduction	The cellular process in which a signal is conveyed to trigger a change in the activity or state of a cell. Signal transduction begins with reception of a signal (e.g. a ligand binding to a receptor or receptor activation by a stimulus such as light), or for signal transduction in the absence of ligand, signal-withdrawal or the activity of a constitutively active receptor. Signal transduction ends…	epidermal growth factor receptor	Plasma Membrane	kinase	ABBV-637, hemay020, BLU-451, CK-101, 18F-PEG6-IPQA, bis-tyrphostin, SI-B001, BPI-15086, SCT200, BIBX 1382BS, docetaxel/erlotinib, afatinib, anti-EGFRvIII immunotoxin MR1-1, cetuximab/vemurafenib, sym013, lazertinib, HLX07, BMS-690514, cetuximab/dabrafenib/trametinib, befotertinib, afatinib/osimertinib, 4-[(3-bromophenyl)amino]-6,7-diethoxyquinazoline, doxorubicin-loaded EGFR-targeting nanocells, …
EGFR	GO:0000165	MAPK cascade	An intracellular protein kinase cascade containing at least a MAPK, a MAPKK and a MAP3K. The cascade can also contain an additional tiers: the upstream MAP4K. The kinases in each tier phosphorylate and activate the kinase in the downstream tier to transmit a signal within a cell.	epidermal growth factor receptor	Plasma Membrane	kinase	ABBV-637, hemay020, BLU-451, CK-101, 18F-PEG6-IPQA, bis-tyrphostin, SI-B001, BPI-15086, SCT200, BIBX 1382BS, docetaxel/erlotinib, afatinib, anti-EGFRvIII immunotoxin MR1-1, cetuximab/vemurafenib, sym013, lazertinib, HLX07, BMS-690514, cetuximab/dabrafenib/trametinib, befotertinib, afatinib/osimertinib, 4-[(3-bromophenyl)amino]-6,7-diethoxyquinazoline, doxorubicin-loaded EGFR-targeting nanocells, …
EGFR	GO:0001934	positive regulation of protein phosphorylation	Any process that activates or increases the frequency, rate or extent of addition of phosphate groups to amino acids within a protein.	epidermal growth factor receptor	Plasma Membrane	kinase	ABBV-637, hemay020, BLU-451, CK-101, 18F-PEG6-IPQA, bis-tyrphostin, SI-B001, BPI-15086, SCT200, BIBX 1382BS, docetaxel/erlotinib, afatinib, anti-EGFRvIII immunotoxin MR1-1, cetuximab/vemurafenib, sym013, lazertinib, HLX07, BMS-690514, cetuximab/dabrafenib/trametinib, befotertinib, afatinib/osimertinib, 4-[(3-bromophenyl)amino]-6,7-diethoxyquinazoline, doxorubicin-loaded EGFR-targeting nanocells, …
EGFR	GO:0043066	negative regulation of apoptotic process	Any process that stops, prevents, or reduces the frequency, rate or extent of cell death by apoptotic process.	epidermal growth factor receptor	Plasma Membrane	kinase	ABBV-637, hemay020, BLU-451, CK-101, 18F-PEG6-IPQA, bis-tyrphostin, SI-B001, BPI-15086, SCT200, BIBX 1382BS, docetaxel/erlotinib, afatinib, anti-EGFRvIII immunotoxin MR1-1, cetuximab/vemurafenib, sym013, lazertinib, HLX07, BMS-690514, cetuximab/dabrafenib/trametinib, befotertinib, afatinib/osimertinib, 4-[(3-bromophenyl)amino]-6,7-diethoxyquinazoline, doxorubicin-loaded EGFR-targeting nanocells, …
EGFR	GO:0004713	protein tyrosine kinase activity	Catalysis of the reaction: ATP + a protein tyrosine = ADP + protein tyrosine phosphate.	epidermal growth factor receptor	Plasma Membrane	kinase	ABBV-637, hemay020, BLU-451, CK-101, 18F-PEG6-IPQA, bis-tyrphostin, SI-B001, BPI-15086, SCT200, BIBX 1382BS, docetaxel/erlotinib, afatinib, anti-EGFRvIII immunotoxin MR1-1, cetuximab/vemurafenib, sym013, lazertinib, HLX07, BMS-690514, cetuximab/dabrafenib/trametinib, befotertinib, afatinib/osimertinib, 4-[(3-bromophenyl)amino]-6,7-diethoxyquinazoline, doxorubicin-loaded EGFR-targeting nanocells, …
EGFR	GO:0004714	transmembrane receptor protein tyrosine kinase activity	Combining with a signal and transmitting the signal from one side of the membrane to the other to initiate a change in cell activity by catalysis of the reaction: ATP + a protein-L-tyrosine = ADP + a protein-L-tyrosine phosphate.	epidermal growth factor receptor	Plasma Membrane	kinase	ABBV-637, hemay020, BLU-451, CK-101, 18F-PEG6-IPQA, bis-tyrphostin, SI-B001, BPI-15086, SCT200, BIBX 1382BS, docetaxel/erlotinib, afatinib, anti-EGFRvIII immunotoxin MR1-1, cetuximab/vemurafenib, sym013, lazertinib, HLX07, BMS-690514, cetuximab/dabrafenib/trametinib, befotertinib, afatinib/osimertinib, 4-[(3-bromophenyl)amino]-6,7-diethoxyquinazoline, doxorubicin-loaded EGFR-targeting nanocells, …
EGFR	GO:0007169	transmembrane receptor protein tyrosine kinase signaling pathway	The series of molecular signals initiated by an extracellular ligand binding to a receptor on the surface of the target cell where the receptor possesses tyrosine kinase activity, and ending with the regulation of a downstream cellular process, e.g. transcription.	epidermal growth factor receptor	Plasma Membrane	kinase	ABBV-637, hemay020, BLU-451, CK-101, 18F-PEG6-IPQA, bis-tyrphostin, SI-B001, BPI-15086, SCT200, BIBX 1382BS, docetaxel/erlotinib, afatinib, anti-EGFRvIII immunotoxin MR1-1, cetuximab/vemurafenib, sym013, lazertinib, HLX07, BMS-690514, cetuximab/dabrafenib/trametinib, befotertinib, afatinib/osimertinib, 4-[(3-bromophenyl)amino]-6,7-diethoxyquinazoline, doxorubicin-loaded EGFR-targeting nanocells, …
EGFR	GO:0045739	positive regulation of DNA repair	Any process that activates or increases the frequency, rate or extent of DNA repair.	epidermal growth factor receptor	Plasma Membrane	kinase	ABBV-637, hemay020, BLU-451, CK-101, 18F-PEG6-IPQA, bis-tyrphostin, SI-B001, BPI-15086, SCT200, BIBX 1382BS, docetaxel/erlotinib, afatinib, anti-EGFRvIII immunotoxin MR1-1, cetuximab/vemurafenib, sym013, lazertinib, HLX07, BMS-690514, cetuximab/dabrafenib/trametinib, befotertinib, afatinib/osimertinib, 4-[(3-bromophenyl)amino]-6,7-diethoxyquinazoline, doxorubicin-loaded EGFR-targeting nanocells, …
EGFR	GO:0045944	positive regulation of transcription by RNA polymerase II	Any process that activates or increases the frequency, rate or extent of transcription from an RNA polymerase II promoter.	epidermal growth factor receptor	Plasma Membrane	kinase	ABBV-637, hemay020, BLU-451, CK-101, 18F-PEG6-IPQA, bis-tyrphostin, SI-B001, BPI-15086, SCT200, BIBX 1382BS, docetaxel/erlotinib, afatinib, anti-EGFRvIII immunotoxin MR1-1, cetuximab/vemurafenib, sym013, lazertinib, HLX07, BMS-690514, cetuximab/dabrafenib/trametinib, befotertinib, afatinib/osimertinib, 4-[(3-bromophenyl)amino]-6,7-diethoxyquinazoline, doxorubicin-loaded EGFR-targeting nanocells, …
EGFR	GO:0042802	identical protein binding	Binding to an identical protein or proteins.	epidermal growth factor receptor	Plasma Membrane	kinase	ABBV-637, hemay020, BLU-451, CK-101, 18F-PEG6-IPQA, bis-tyrphostin, SI-B001, BPI-15086, SCT200, BIBX 1382BS, docetaxel/erlotinib, afatinib, anti-EGFRvIII immunotoxin MR1-1, cetuximab/vemurafenib, sym013, lazertinib, HLX07, BMS-690514, cetuximab/dabrafenib/trametinib, befotertinib, afatinib/osimertinib, 4-[(3-bromophenyl)amino]-6,7-diethoxyquinazoline, doxorubicin-loaded EGFR-targeting nanocells, …
EGFR	GO:0051015	actin filament binding	Binding to an actin filament, also known as F-actin, a helical filamentous polymer of globular G-actin subunits.	epidermal growth factor receptor	Plasma Membrane	kinase	ABBV-637, hemay020, BLU-451, CK-101, 18F-PEG6-IPQA, bis-tyrphostin, SI-B001, BPI-15086, SCT200, BIBX 1382BS, docetaxel/erlotinib, afatinib, anti-EGFRvIII immunotoxin MR1-1, cetuximab/vemurafenib, sym013, lazertinib, HLX07, BMS-690514, cetuximab/dabrafenib/trametinib, befotertinib, afatinib/osimertinib, 4-[(3-bromophenyl)amino]-6,7-diethoxyquinazoline, doxorubicin-loaded EGFR-targeting nanocells, …
EGFR	GO:0019899	enzyme binding	Binding to an enzyme, a protein with catalytic activity.	epidermal growth factor receptor	Plasma Membrane	kinase	ABBV-637, hemay020, BLU-451, CK-101, 18F-PEG6-IPQA, bis-tyrphostin, SI-B001, BPI-15086, SCT200, BIBX 1382BS, docetaxel/erlotinib, afatinib, anti-EGFRvIII immunotoxin MR1-1, cetuximab/vemurafenib, sym013, lazertinib, HLX07, BMS-690514, cetuximab/dabrafenib/trametinib, befotertinib, afatinib/osimertinib, 4-[(3-bromophenyl)amino]-6,7-diethoxyquinazoline, doxorubicin-loaded EGFR-targeting nanocells, …
EGFR	GO:0003682	chromatin binding	Binding to chromatin, the network of fibers of DNA, protein, and sometimes RNA, that make up the chromosomes of the eukaryotic nucleus during interphase.	epidermal growth factor receptor	Plasma Membrane	kinase	ABBV-637, hemay020, BLU-451, CK-101, 18F-PEG6-IPQA, bis-tyrphostin, SI-B001, BPI-15086, SCT200, BIBX 1382BS, docetaxel/erlotinib, afatinib, anti-EGFRvIII immunotoxin MR1-1, cetuximab/vemurafenib, sym013, lazertinib, HLX07, BMS-690514, cetuximab/dabrafenib/trametinib, befotertinib, afatinib/osimertinib, 4-[(3-bromophenyl)amino]-6,7-diethoxyquinazoline, doxorubicin-loaded EGFR-targeting nanocells, …
EGFR	GO:0031625	ubiquitin protein ligase binding	Binding to a ubiquitin protein ligase enzyme, any of the E3 proteins.	epidermal growth factor receptor	Plasma Membrane	kinase	ABBV-637, hemay020, BLU-451, CK-101, 18F-PEG6-IPQA, bis-tyrphostin, SI-B001, BPI-15086, SCT200, BIBX 1382BS, docetaxel/erlotinib, afatinib, anti-EGFRvIII immunotoxin MR1-1, cetuximab/vemurafenib, sym013, lazertinib, HLX07, BMS-690514, cetuximab/dabrafenib/trametinib, befotertinib, afatinib/osimertinib, 4-[(3-bromophenyl)amino]-6,7-diethoxyquinazoline, doxorubicin-loaded EGFR-targeting nanocells, …
EGFR	GO:0004709	MAP kinase kinase kinase activity	Catalysis of the phosphorylation and activation of a MAP kinase kinase; each MAP kinase kinase can be phosphorylated by any of several MAP kinase kinase kinases.	epidermal growth factor receptor	Plasma Membrane	kinase	ABBV-637, hemay020, BLU-451, CK-101, 18F-PEG6-IPQA, bis-tyrphostin, SI-B001, BPI-15086, SCT200, BIBX 1382BS, docetaxel/erlotinib, afatinib, anti-EGFRvIII immunotoxin MR1-1, cetuximab/vemurafenib, sym013, lazertinib, HLX07, BMS-690514, cetuximab/dabrafenib/trametinib, befotertinib, afatinib/osimertinib, 4-[(3-bromophenyl)amino]-6,7-diethoxyquinazoline, doxorubicin-loaded EGFR-targeting nanocells, …
EGFR	GO:0045296	cadherin binding	Binding to cadherin, a type I membrane protein involved in cell adhesion.	epidermal growth factor receptor	Plasma Membrane	kinase	ABBV-637, hemay020, BLU-451, CK-101, 18F-PEG6-IPQA, bis-tyrphostin, SI-B001, BPI-15086, SCT200, BIBX 1382BS, docetaxel/erlotinib, afatinib, anti-EGFRvIII immunotoxin MR1-1, cetuximab/vemurafenib, sym013, lazertinib, HLX07, BMS-690514, cetuximab/dabrafenib/trametinib, befotertinib, afatinib/osimertinib, 4-[(3-bromophenyl)amino]-6,7-diethoxyquinazoline, doxorubicin-loaded EGFR-targeting nanocells, …
EGFR	GO:0033138	positive regulation of peptidyl-serine phosphorylation	Any process that activates or increases the frequency, rate or extent of the phosphorylation of peptidyl-serine.	epidermal growth factor receptor	Plasma Membrane	kinase	ABBV-637, hemay020, BLU-451, CK-101, 18F-PEG6-IPQA, bis-tyrphostin, SI-B001, BPI-15086, SCT200, BIBX 1382BS, docetaxel/erlotinib, afatinib, anti-EGFRvIII immunotoxin MR1-1, cetuximab/vemurafenib, sym013, lazertinib, HLX07, BMS-690514, cetuximab/dabrafenib/trametinib, befotertinib, afatinib/osimertinib, 4-[(3-bromophenyl)amino]-6,7-diethoxyquinazoline, doxorubicin-loaded EGFR-targeting nanocells, …
EGFR	GO:0046718	viral entry into host cell	The process that occurs after viral attachment by which a virus, or viral nucleic acid, breaches the plasma membrane or cell envelope and enters the host cell. The process ends when the viral nucleic acid is released into the host cell cytoplasm.	epidermal growth factor receptor	Plasma Membrane	kinase	ABBV-637, hemay020, BLU-451, CK-101, 18F-PEG6-IPQA, bis-tyrphostin, SI-B001, BPI-15086, SCT200, BIBX 1382BS, docetaxel/erlotinib, afatinib, anti-EGFRvIII immunotoxin MR1-1, cetuximab/vemurafenib, sym013, lazertinib, HLX07, BMS-690514, cetuximab/dabrafenib/trametinib, befotertinib, afatinib/osimertinib, 4-[(3-bromophenyl)amino]-6,7-diethoxyquinazoline, doxorubicin-loaded EGFR-targeting nanocells, …
EGFR	GO:0008284	positive regulation of cell population proliferation	Any process that activates or increases the rate or extent of cell proliferation.	epidermal growth factor receptor	Plasma Membrane	kinase	ABBV-637, hemay020, BLU-451, CK-101, 18F-PEG6-IPQA, bis-tyrphostin, SI-B001, BPI-15086, SCT200, BIBX 1382BS, docetaxel/erlotinib, afatinib, anti-EGFRvIII immunotoxin MR1-1, cetuximab/vemurafenib, sym013, lazertinib, HLX07, BMS-690514, cetuximab/dabrafenib/trametinib, befotertinib, afatinib/osimertinib, 4-[(3-bromophenyl)amino]-6,7-diethoxyquinazoline, doxorubicin-loaded EGFR-targeting nanocells, …
EGFR	GO:0030335	positive regulation of cell migration	Any process that activates or increases the frequency, rate or extent of cell migration.	epidermal growth factor receptor	Plasma Membrane	kinase	ABBV-637, hemay020, BLU-451, CK-101, 18F-PEG6-IPQA, bis-tyrphostin, SI-B001, BPI-15086, SCT200, BIBX 1382BS, docetaxel/erlotinib, afatinib, anti-EGFRvIII immunotoxin MR1-1, cetuximab/vemurafenib, sym013, lazertinib, HLX07, BMS-690514, cetuximab/dabrafenib/trametinib, befotertinib, afatinib/osimertinib, 4-[(3-bromophenyl)amino]-6,7-diethoxyquinazoline, doxorubicin-loaded EGFR-targeting nanocells, …
EGFR	GO:0070374	positive regulation of ERK1 and ERK2 cascade	Any process that activates or increases the frequency, rate or extent of signal transduction mediated by the ERK1 and ERK2 cascade.	epidermal growth factor receptor	Plasma Membrane	kinase	ABBV-637, hemay020, BLU-451, CK-101, 18F-PEG6-IPQA, bis-tyrphostin, SI-B001, BPI-15086, SCT200, BIBX 1382BS, docetaxel/erlotinib, afatinib, anti-EGFRvIII immunotoxin MR1-1, cetuximab/vemurafenib, sym013, lazertinib, HLX07, BMS-690514, cetuximab/dabrafenib/trametinib, befotertinib, afatinib/osimertinib, 4-[(3-bromophenyl)amino]-6,7-diethoxyquinazoline, doxorubicin-loaded EGFR-targeting nanocells, …
EGFR	GO:0003690	double-stranded DNA binding	Binding to double-stranded DNA.	epidermal growth factor receptor	Plasma Membrane	kinase	ABBV-637, hemay020, BLU-451, CK-101, 18F-PEG6-IPQA, bis-tyrphostin, SI-B001, BPI-15086, SCT200, BIBX 1382BS, docetaxel/erlotinib, afatinib, anti-EGFRvIII immunotoxin MR1-1, cetuximab/vemurafenib, sym013, lazertinib, HLX07, BMS-690514, cetuximab/dabrafenib/trametinib, befotertinib, afatinib/osimertinib, 4-[(3-bromophenyl)amino]-6,7-diethoxyquinazoline, doxorubicin-loaded EGFR-targeting nanocells, …
EGFR	GO:0042177	negative regulation of protein catabolic process	Any process that stops, prevents or reduces the frequency, rate or extent of protein catabolic process.	epidermal growth factor receptor	Plasma Membrane	kinase	ABBV-637, hemay020, BLU-451, CK-101, 18F-PEG6-IPQA, bis-tyrphostin, SI-B001, BPI-15086, SCT200, BIBX 1382BS, docetaxel/erlotinib, afatinib, anti-EGFRvIII immunotoxin MR1-1, cetuximab/vemurafenib, sym013, lazertinib, HLX07, BMS-690514, cetuximab/dabrafenib/trametinib, befotertinib, afatinib/osimertinib, 4-[(3-bromophenyl)amino]-6,7-diethoxyquinazoline, doxorubicin-loaded EGFR-targeting nanocells, …
EGFR	GO:0038127	ERBB signaling pathway	The series of molecular signals initiated by binding of a ligand to a member of the ERBB family of receptor tyrosine kinases on the surface of a cell, and ending with the regulation of a downstream cellular process, e.g. transcription.	epidermal growth factor receptor	Plasma Membrane	kinase	ABBV-637, hemay020, BLU-451, CK-101, 18F-PEG6-IPQA, bis-tyrphostin, SI-B001, BPI-15086, SCT200, BIBX 1382BS, docetaxel/erlotinib, afatinib, anti-EGFRvIII immunotoxin MR1-1, cetuximab/vemurafenib, sym013, lazertinib, HLX07, BMS-690514, cetuximab/dabrafenib/trametinib, befotertinib, afatinib/osimertinib, 4-[(3-bromophenyl)amino]-6,7-diethoxyquinazoline, doxorubicin-loaded EGFR-targeting nanocells, …
EGFR	GO:0051205	protein insertion into membrane	The process that results in the incorporation of a protein into a biological membrane. Incorporation in this context means having some part or covalently attached group that is inserted into the the hydrophobic region of one or both bilayers.	epidermal growth factor receptor	Plasma Membrane	kinase	ABBV-637, hemay020, BLU-451, CK-101, 18F-PEG6-IPQA, bis-tyrphostin, SI-B001, BPI-15086, SCT200, BIBX 1382BS, docetaxel/erlotinib, afatinib, anti-EGFRvIII immunotoxin MR1-1, cetuximab/vemurafenib, sym013, lazertinib, HLX07, BMS-690514, cetuximab/dabrafenib/trametinib, befotertinib, afatinib/osimertinib, 4-[(3-bromophenyl)amino]-6,7-diethoxyquinazoline, doxorubicin-loaded EGFR-targeting nanocells, …
EGFR	GO:0001503	ossification	The formation of bone or of a bony substance, or the conversion of fibrous tissue or of cartilage into bone or a bony substance.	epidermal growth factor receptor	Plasma Membrane	kinase	ABBV-637, hemay020, BLU-451, CK-101, 18F-PEG6-IPQA, bis-tyrphostin, SI-B001, BPI-15086, SCT200, BIBX 1382BS, docetaxel/erlotinib, afatinib, anti-EGFRvIII immunotoxin MR1-1, cetuximab/vemurafenib, sym013, lazertinib, HLX07, BMS-690514, cetuximab/dabrafenib/trametinib, befotertinib, afatinib/osimertinib, 4-[(3-bromophenyl)amino]-6,7-diethoxyquinazoline, doxorubicin-loaded EGFR-targeting nanocells, …
EGFR	GO:0098609	cell-cell adhesion	The attachment of one cell to another cell via adhesion molecules.	epidermal growth factor receptor	Plasma Membrane	kinase	ABBV-637, hemay020, BLU-451, CK-101, 18F-PEG6-IPQA, bis-tyrphostin, SI-B001, BPI-15086, SCT200, BIBX 1382BS, docetaxel/erlotinib, afatinib, anti-EGFRvIII immunotoxin MR1-1, cetuximab/vemurafenib, sym013, lazertinib, HLX07, BMS-690514, cetuximab/dabrafenib/trametinib, befotertinib, afatinib/osimertinib, 4-[(3-bromophenyl)amino]-6,7-diethoxyquinazoline, doxorubicin-loaded EGFR-targeting nanocells, …
EGFR	GO:0042127	regulation of cell population proliferation	Any process that modulates the frequency, rate or extent of cell proliferation.	epidermal growth factor receptor	Plasma Membrane	kinase	ABBV-637, hemay020, BLU-451, CK-101, 18F-PEG6-IPQA, bis-tyrphostin, SI-B001, BPI-15086, SCT200, BIBX 1382BS, docetaxel/erlotinib, afatinib, anti-EGFRvIII immunotoxin MR1-1, cetuximab/vemurafenib, sym013, lazertinib, HLX07, BMS-690514, cetuximab/dabrafenib/trametinib, befotertinib, afatinib/osimertinib, 4-[(3-bromophenyl)amino]-6,7-diethoxyquinazoline, doxorubicin-loaded EGFR-targeting nanocells, …
EGFR	GO:0051897	positive regulation of protein kinase B signaling	Any process that activates or increases the frequency, rate or extent of protein kinase B signaling, a series of reactions mediated by the intracellular serine/threonine kinase protein kinase B.	epidermal growth factor receptor	Plasma Membrane	kinase	ABBV-637, hemay020, BLU-451, CK-101, 18F-PEG6-IPQA, bis-tyrphostin, SI-B001, BPI-15086, SCT200, BIBX 1382BS, docetaxel/erlotinib, afatinib, anti-EGFRvIII immunotoxin MR1-1, cetuximab/vemurafenib, sym013, lazertinib, HLX07, BMS-690514, cetuximab/dabrafenib/trametinib, befotertinib, afatinib/osimertinib, 4-[(3-bromophenyl)amino]-6,7-diethoxyquinazoline, doxorubicin-loaded EGFR-targeting nanocells, …
EGFR	GO:0019903	protein phosphatase binding	Binding to a protein phosphatase.	epidermal growth factor receptor	Plasma Membrane	kinase	ABBV-637, hemay020, BLU-451, CK-101, 18F-PEG6-IPQA, bis-tyrphostin, SI-B001, BPI-15086, SCT200, BIBX 1382BS, docetaxel/erlotinib, afatinib, anti-EGFRvIII immunotoxin MR1-1, cetuximab/vemurafenib, sym013, lazertinib, HLX07, BMS-690514, cetuximab/dabrafenib/trametinib, befotertinib, afatinib/osimertinib, 4-[(3-bromophenyl)amino]-6,7-diethoxyquinazoline, doxorubicin-loaded EGFR-targeting nanocells, …
EGFR	GO:0046777	protein autophosphorylation	The phosphorylation by a protein of one or more of its own amino acid residues (cis-autophosphorylation), or residues on an identical protein (trans-autophosphorylation).	epidermal growth factor receptor	Plasma Membrane	kinase	ABBV-637, hemay020, BLU-451, CK-101, 18F-PEG6-IPQA, bis-tyrphostin, SI-B001, BPI-15086, SCT200, BIBX 1382BS, docetaxel/erlotinib, afatinib, anti-EGFRvIII immunotoxin MR1-1, cetuximab/vemurafenib, sym013, lazertinib, HLX07, BMS-690514, cetuximab/dabrafenib/trametinib, befotertinib, afatinib/osimertinib, 4-[(3-bromophenyl)amino]-6,7-diethoxyquinazoline, doxorubicin-loaded EGFR-targeting nanocells, …
EGFR	GO:0007173	epidermal growth factor receptor signaling pathway	The series of molecular signals initiated by binding of a ligand to the tyrosine kinase receptor EGFR (ERBB1) on the surface of a cell. The pathway ends with regulation of a downstream cellular process, e.g. transcription.	epidermal growth factor receptor	Plasma Membrane	kinase	ABBV-637, hemay020, BLU-451, CK-101, 18F-PEG6-IPQA, bis-tyrphostin, SI-B001, BPI-15086, SCT200, BIBX 1382BS, docetaxel/erlotinib, afatinib, anti-EGFRvIII immunotoxin MR1-1, cetuximab/vemurafenib, sym013, lazertinib, HLX07, BMS-690514, cetuximab/dabrafenib/trametinib, befotertinib, afatinib/osimertinib, 4-[(3-bromophenyl)amino]-6,7-diethoxyquinazoline, doxorubicin-loaded EGFR-targeting nanocells, …
EGFR	GO:0030307	positive regulation of cell growth	Any process that activates or increases the frequency, rate, extent or direction of cell growth.	epidermal growth factor receptor	Plasma Membrane	kinase	ABBV-637, hemay020, BLU-451, CK-101, 18F-PEG6-IPQA, bis-tyrphostin, SI-B001, BPI-15086, SCT200, BIBX 1382BS, docetaxel/erlotinib, afatinib, anti-EGFRvIII immunotoxin MR1-1, cetuximab/vemurafenib, sym013, lazertinib, HLX07, BMS-690514, cetuximab/dabrafenib/trametinib, befotertinib, afatinib/osimertinib, 4-[(3-bromophenyl)amino]-6,7-diethoxyquinazoline, doxorubicin-loaded EGFR-targeting nanocells, …
EGFR	GO:1902895	positive regulation of miRNA transcription	Any process that activates or increases the frequency, rate or extent of microRNA (miRNA) gene transcription.	epidermal growth factor receptor	Plasma Membrane	kinase	ABBV-637, hemay020, BLU-451, CK-101, 18F-PEG6-IPQA, bis-tyrphostin, SI-B001, BPI-15086, SCT200, BIBX 1382BS, docetaxel/erlotinib, afatinib, anti-EGFRvIII immunotoxin MR1-1, cetuximab/vemurafenib, sym013, lazertinib, HLX07, BMS-690514, cetuximab/dabrafenib/trametinib, befotertinib, afatinib/osimertinib, 4-[(3-bromophenyl)amino]-6,7-diethoxyquinazoline, doxorubicin-loaded EGFR-targeting nanocells, …
EGFR	GO:0038134	ERBB2-EGFR signaling pathway	The series of molecular signals initiated by binding of a ligand to an epidermal growth factor receptor (EGFR/ERBB1) on the surface of a cell, followed by transmission of the signal by a heterodimeric complex of ERBB2 and EGFR. ERBB2, which does not bind any known ligand, is activated through formation of a heterodimer with another ligand-activated ERBB family member such as EGFR.	epidermal growth factor receptor	Plasma Membrane	kinase	ABBV-637, hemay020, BLU-451, CK-101, 18F-PEG6-IPQA, bis-tyrphostin, SI-B001, BPI-15086, SCT200, BIBX 1382BS, docetaxel/erlotinib, afatinib, anti-EGFRvIII immunotoxin MR1-1, cetuximab/vemurafenib, sym013, lazertinib, HLX07, BMS-690514, cetuximab/dabrafenib/trametinib, befotertinib, afatinib/osimertinib, 4-[(3-bromophenyl)amino]-6,7-diethoxyquinazoline, doxorubicin-loaded EGFR-targeting nanocells, …
EGFR	GO:0042327	positive regulation of phosphorylation	Any process that activates or increases the frequency, rate or extent of addition of phosphate groups to a molecule.	epidermal growth factor receptor	Plasma Membrane	kinase	ABBV-637, hemay020, BLU-451, CK-101, 18F-PEG6-IPQA, bis-tyrphostin, SI-B001, BPI-15086, SCT200, BIBX 1382BS, docetaxel/erlotinib, afatinib, anti-EGFRvIII immunotoxin MR1-1, cetuximab/vemurafenib, sym013, lazertinib, HLX07, BMS-690514, cetuximab/dabrafenib/trametinib, befotertinib, afatinib/osimertinib, 4-[(3-bromophenyl)amino]-6,7-diethoxyquinazoline, doxorubicin-loaded EGFR-targeting nanocells, …
EGFR	GO:0045740	positive regulation of DNA replication	Any process that activates or increases the frequency, rate or extent of DNA replication.	epidermal growth factor receptor	Plasma Membrane	kinase	ABBV-637, hemay020, BLU-451, CK-101, 18F-PEG6-IPQA, bis-tyrphostin, SI-B001, BPI-15086, SCT200, BIBX 1382BS, docetaxel/erlotinib, afatinib, anti-EGFRvIII immunotoxin MR1-1, cetuximab/vemurafenib, sym013, lazertinib, HLX07, BMS-690514, cetuximab/dabrafenib/trametinib, befotertinib, afatinib/osimertinib, 4-[(3-bromophenyl)amino]-6,7-diethoxyquinazoline, doxorubicin-loaded EGFR-targeting nanocells, …
EGFR	GO:0034614	cellular response to reactive oxygen species	Any process that results in a change in state or activity of a cell (in terms of movement, secretion, enzyme production, gene expression, etc.) as a result of a reactive oxygen species stimulus. Reactive oxygen species include singlet oxygen, superoxide, and oxygen free radicals.	epidermal growth factor receptor	Plasma Membrane	kinase	ABBV-637, hemay020, BLU-451, CK-101, 18F-PEG6-IPQA, bis-tyrphostin, SI-B001, BPI-15086, SCT200, BIBX 1382BS, docetaxel/erlotinib, afatinib, anti-EGFRvIII immunotoxin MR1-1, cetuximab/vemurafenib, sym013, lazertinib, HLX07, BMS-690514, cetuximab/dabrafenib/trametinib, befotertinib, afatinib/osimertinib, 4-[(3-bromophenyl)amino]-6,7-diethoxyquinazoline, doxorubicin-loaded EGFR-targeting nanocells, …
EGFR	GO:0045893	positive regulation of DNA-templated transcription	Any process that activates or increases the frequency, rate or extent of cellular DNA-templated transcription.	epidermal growth factor receptor	Plasma Membrane	kinase	ABBV-637, hemay020, BLU-451, CK-101, 18F-PEG6-IPQA, bis-tyrphostin, SI-B001, BPI-15086, SCT200, BIBX 1382BS, docetaxel/erlotinib, afatinib, anti-EGFRvIII immunotoxin MR1-1, cetuximab/vemurafenib, sym013, lazertinib, HLX07, BMS-690514, cetuximab/dabrafenib/trametinib, befotertinib, afatinib/osimertinib, 4-[(3-bromophenyl)amino]-6,7-diethoxyquinazoline, doxorubicin-loaded EGFR-targeting nanocells, …
EGFR	GO:0071276	cellular response to cadmium ion	Any process that results in a change in state or activity of a cell (in terms of movement, secretion, enzyme production, gene expression, etc.) as a result of a cadmium (Cd) ion stimulus.	epidermal growth factor receptor	Plasma Membrane	kinase	ABBV-637, hemay020, BLU-451, CK-101, 18F-PEG6-IPQA, bis-tyrphostin, SI-B001, BPI-15086, SCT200, BIBX 1382BS, docetaxel/erlotinib, afatinib, anti-EGFRvIII immunotoxin MR1-1, cetuximab/vemurafenib, sym013, lazertinib, HLX07, BMS-690514, cetuximab/dabrafenib/trametinib, befotertinib, afatinib/osimertinib, 4-[(3-bromophenyl)amino]-6,7-diethoxyquinazoline, doxorubicin-loaded EGFR-targeting nanocells, …
EGFR	GO:0001618	virus receptor activity	Combining with a virus component and mediating entry of the virus into the cell.	epidermal growth factor receptor	Plasma Membrane	kinase	ABBV-637, hemay020, BLU-451, CK-101, 18F-PEG6-IPQA, bis-tyrphostin, SI-B001, BPI-15086, SCT200, BIBX 1382BS, docetaxel/erlotinib, afatinib, anti-EGFRvIII immunotoxin MR1-1, cetuximab/vemurafenib, sym013, lazertinib, HLX07, BMS-690514, cetuximab/dabrafenib/trametinib, befotertinib, afatinib/osimertinib, 4-[(3-bromophenyl)amino]-6,7-diethoxyquinazoline, doxorubicin-loaded EGFR-targeting nanocells, …
EGFR	GO:0050679	positive regulation of epithelial cell proliferation	Any process that activates or increases the rate or extent of epithelial cell proliferation.	epidermal growth factor receptor	Plasma Membrane	kinase	ABBV-637, hemay020, BLU-451, CK-101, 18F-PEG6-IPQA, bis-tyrphostin, SI-B001, BPI-15086, SCT200, BIBX 1382BS, docetaxel/erlotinib, afatinib, anti-EGFRvIII immunotoxin MR1-1, cetuximab/vemurafenib, sym013, lazertinib, HLX07, BMS-690514, cetuximab/dabrafenib/trametinib, befotertinib, afatinib/osimertinib, 4-[(3-bromophenyl)amino]-6,7-diethoxyquinazoline, doxorubicin-loaded EGFR-targeting nanocells, …
EGFR	GO:0019900	kinase binding	Binding to a kinase, any enzyme that catalyzes the transfer of a phosphate group.	epidermal growth factor receptor	Plasma Membrane	kinase	ABBV-637, hemay020, BLU-451, CK-101, 18F-PEG6-IPQA, bis-tyrphostin, SI-B001, BPI-15086, SCT200, BIBX 1382BS, docetaxel/erlotinib, afatinib, anti-EGFRvIII immunotoxin MR1-1, cetuximab/vemurafenib, sym013, lazertinib, HLX07, BMS-690514, cetuximab/dabrafenib/trametinib, befotertinib, afatinib/osimertinib, 4-[(3-bromophenyl)amino]-6,7-diethoxyquinazoline, doxorubicin-loaded EGFR-targeting nanocells, …
EGFR	GO:0022008	neurogenesis	Generation of cells within the nervous system.	epidermal growth factor receptor	Plasma Membrane	kinase	ABBV-637, hemay020, BLU-451, CK-101, 18F-PEG6-IPQA, bis-tyrphostin, SI-B001, BPI-15086, SCT200, BIBX 1382BS, docetaxel/erlotinib, afatinib, anti-EGFRvIII immunotoxin MR1-1, cetuximab/vemurafenib, sym013, lazertinib, HLX07, BMS-690514, cetuximab/dabrafenib/trametinib, befotertinib, afatinib/osimertinib, 4-[(3-bromophenyl)amino]-6,7-diethoxyquinazoline, doxorubicin-loaded EGFR-targeting nanocells, …
EGFR	GO:0071364	cellular response to epidermal growth factor stimulus	Any process that results in a change in state or activity of a cell (in terms of movement, secretion, enzyme production, gene expression, etc.) as a result of an epidermal growth factor stimulus.	epidermal growth factor receptor	Plasma Membrane	kinase	ABBV-637, hemay020, BLU-451, CK-101, 18F-PEG6-IPQA, bis-tyrphostin, SI-B001, BPI-15086, SCT200, BIBX 1382BS, docetaxel/erlotinib, afatinib, anti-EGFRvIII immunotoxin MR1-1, cetuximab/vemurafenib, sym013, lazertinib, HLX07, BMS-690514, cetuximab/dabrafenib/trametinib, befotertinib, afatinib/osimertinib, 4-[(3-bromophenyl)amino]-6,7-diethoxyquinazoline, doxorubicin-loaded EGFR-targeting nanocells, …
EGFR	GO:0071392	cellular response to estradiol stimulus	Any process that results in a change in state or activity of a cell (in terms of movement, secretion, enzyme production, gene expression, etc.) as a result of stimulus by estradiol, a C18 steroid hormone hydroxylated at C3 and C17 that acts as a potent estrogen.	epidermal growth factor receptor	Plasma Membrane	kinase	ABBV-637, hemay020, BLU-451, CK-101, 18F-PEG6-IPQA, bis-tyrphostin, SI-B001, BPI-15086, SCT200, BIBX 1382BS, docetaxel/erlotinib, afatinib, anti-EGFRvIII immunotoxin MR1-1, cetuximab/vemurafenib, sym013, lazertinib, HLX07, BMS-690514, cetuximab/dabrafenib/trametinib, befotertinib, afatinib/osimertinib, 4-[(3-bromophenyl)amino]-6,7-diethoxyquinazoline, doxorubicin-loaded EGFR-targeting nanocells, …
EGFR	GO:1901224	positive regulation of NIK/NF-kappaB signaling	Any process that activates or increases the frequency, rate or extent of NIK/NF-kappaB signaling.	epidermal growth factor receptor	Plasma Membrane	kinase	ABBV-637, hemay020, BLU-451, CK-101, 18F-PEG6-IPQA, bis-tyrphostin, SI-B001, BPI-15086, SCT200, BIBX 1382BS, docetaxel/erlotinib, afatinib, anti-EGFRvIII immunotoxin MR1-1, cetuximab/vemurafenib, sym013, lazertinib, HLX07, BMS-690514, cetuximab/dabrafenib/trametinib, befotertinib, afatinib/osimertinib, 4-[(3-bromophenyl)amino]-6,7-diethoxyquinazoline, doxorubicin-loaded EGFR-targeting nanocells, …
EGFR	GO:0043406	positive regulation of MAP kinase activity	Any process that activates or increases the frequency, rate or extent of MAP kinase activity.	epidermal growth factor receptor	Plasma Membrane	kinase	ABBV-637, hemay020, BLU-451, CK-101, 18F-PEG6-IPQA, bis-tyrphostin, SI-B001, BPI-15086, SCT200, BIBX 1382BS, docetaxel/erlotinib, afatinib, anti-EGFRvIII immunotoxin MR1-1, cetuximab/vemurafenib, sym013, lazertinib, HLX07, BMS-690514, cetuximab/dabrafenib/trametinib, befotertinib, afatinib/osimertinib, 4-[(3-bromophenyl)amino]-6,7-diethoxyquinazoline, doxorubicin-loaded EGFR-targeting nanocells, …
EGFR	GO:0090263	positive regulation of canonical Wnt signaling pathway	Any process that increases the rate, frequency, or extent of the Wnt signaling pathway through beta-catenin, the series of molecular signals initiated by binding of a Wnt protein to a frizzled family receptor on the surface of the target cell, followed by propagation of the signal via beta-catenin, and ending with a change in transcription of target genes.	epidermal growth factor receptor	Plasma Membrane	kinase	ABBV-637, hemay020, BLU-451, CK-101, 18F-PEG6-IPQA, bis-tyrphostin, SI-B001, BPI-15086, SCT200, BIBX 1382BS, docetaxel/erlotinib, afatinib, anti-EGFRvIII immunotoxin MR1-1, cetuximab/vemurafenib, sym013, lazertinib, HLX07, BMS-690514, cetuximab/dabrafenib/trametinib, befotertinib, afatinib/osimertinib, 4-[(3-bromophenyl)amino]-6,7-diethoxyquinazoline, doxorubicin-loaded EGFR-targeting nanocells, …
EGFR	GO:0018108	peptidyl-tyrosine phosphorylation	The phosphorylation of peptidyl-tyrosine to form peptidyl-O4'-phospho-L-tyrosine.	epidermal growth factor receptor	Plasma Membrane	kinase	ABBV-637, hemay020, BLU-451, CK-101, 18F-PEG6-IPQA, bis-tyrphostin, SI-B001, BPI-15086, SCT200, BIBX 1382BS, docetaxel/erlotinib, afatinib, anti-EGFRvIII immunotoxin MR1-1, cetuximab/vemurafenib, sym013, lazertinib, HLX07, BMS-690514, cetuximab/dabrafenib/trametinib, befotertinib, afatinib/osimertinib, 4-[(3-bromophenyl)amino]-6,7-diethoxyquinazoline, doxorubicin-loaded EGFR-targeting nanocells, …
EGFR	GO:0038083	peptidyl-tyrosine autophosphorylation	The phosphorylation by a protein of one or more of its own tyrosine amino acid residues, or a tyrosine residue on an identical protein.	epidermal growth factor receptor	Plasma Membrane	kinase	ABBV-637, hemay020, BLU-451, CK-101, 18F-PEG6-IPQA, bis-tyrphostin, SI-B001, BPI-15086, SCT200, BIBX 1382BS, docetaxel/erlotinib, afatinib, anti-EGFRvIII immunotoxin MR1-1, cetuximab/vemurafenib, sym013, lazertinib, HLX07, BMS-690514, cetuximab/dabrafenib/trametinib, befotertinib, afatinib/osimertinib, 4-[(3-bromophenyl)amino]-6,7-diethoxyquinazoline, doxorubicin-loaded EGFR-targeting nanocells, …
EGFR	GO:0007166	cell surface receptor signaling pathway	The series of molecular signals initiated by activation of a receptor on the surface of a cell. The pathway begins with binding of an extracellular ligand to a cell surface receptor, or for receptors that signal in the absence of a ligand, by ligand-withdrawal or the activity of a constitutively active receptor. The pathway ends with regulation of a downstream cellular process, e.g. transcription.	epidermal growth factor receptor	Plasma Membrane	kinase	ABBV-637, hemay020, BLU-451, CK-101, 18F-PEG6-IPQA, bis-tyrphostin, SI-B001, BPI-15086, SCT200, BIBX 1382BS, docetaxel/erlotinib, afatinib, anti-EGFRvIII immunotoxin MR1-1, cetuximab/vemurafenib, sym013, lazertinib, HLX07, BMS-690514, cetuximab/dabrafenib/trametinib, befotertinib, afatinib/osimertinib, 4-[(3-bromophenyl)amino]-6,7-diethoxyquinazoline, doxorubicin-loaded EGFR-targeting nanocells, …
EGFR	GO:0005006	epidermal growth factor receptor activity	Combining with an epidermal growth factor receptor ligand and transmitting the signal across the plasma membrane to initiate a change in cell activity.	epidermal growth factor receptor	Plasma Membrane	kinase	ABBV-637, hemay020, BLU-451, CK-101, 18F-PEG6-IPQA, bis-tyrphostin, SI-B001, BPI-15086, SCT200, BIBX 1382BS, docetaxel/erlotinib, afatinib, anti-EGFRvIII immunotoxin MR1-1, cetuximab/vemurafenib, sym013, lazertinib, HLX07, BMS-690514, cetuximab/dabrafenib/trametinib, befotertinib, afatinib/osimertinib, 4-[(3-bromophenyl)amino]-6,7-diethoxyquinazoline, doxorubicin-loaded EGFR-targeting nanocells, …
EGFR	GO:0004888	transmembrane signaling receptor activity	Combining with an extracellular or intracellular signal and transmitting the signal from one side of the membrane to the other to initiate a change in cell activity or state as part of signal transduction.	epidermal growth factor receptor	Plasma Membrane	kinase	ABBV-637, hemay020, BLU-451, CK-101, 18F-PEG6-IPQA, bis-tyrphostin, SI-B001, BPI-15086, SCT200, BIBX 1382BS, docetaxel/erlotinib, afatinib, anti-EGFRvIII immunotoxin MR1-1, cetuximab/vemurafenib, sym013, lazertinib, HLX07, BMS-690514, cetuximab/dabrafenib/trametinib, befotertinib, afatinib/osimertinib, 4-[(3-bromophenyl)amino]-6,7-diethoxyquinazoline, doxorubicin-loaded EGFR-targeting nanocells, …
EGFR	GO:0030296	protein tyrosine kinase activator activity	Increases the activity of a protein tyrosine kinase, an enzyme which phosphorylates a tyrosyl phenolic group on a protein.	epidermal growth factor receptor	Plasma Membrane	kinase	ABBV-637, hemay020, BLU-451, CK-101, 18F-PEG6-IPQA, bis-tyrphostin, SI-B001, BPI-15086, SCT200, BIBX 1382BS, docetaxel/erlotinib, afatinib, anti-EGFRvIII immunotoxin MR1-1, cetuximab/vemurafenib, sym013, lazertinib, HLX07, BMS-690514, cetuximab/dabrafenib/trametinib, befotertinib, afatinib/osimertinib, 4-[(3-bromophenyl)amino]-6,7-diethoxyquinazoline, doxorubicin-loaded EGFR-targeting nanocells, …
EGFR	GO:0048408	epidermal growth factor binding	Binding to epidermal growth factor.	epidermal growth factor receptor	Plasma Membrane	kinase	ABBV-637, hemay020, BLU-451, CK-101, 18F-PEG6-IPQA, bis-tyrphostin, SI-B001, BPI-15086, SCT200, BIBX 1382BS, docetaxel/erlotinib, afatinib, anti-EGFRvIII immunotoxin MR1-1, cetuximab/vemurafenib, sym013, lazertinib, HLX07, BMS-690514, cetuximab/dabrafenib/trametinib, befotertinib, afatinib/osimertinib, 4-[(3-bromophenyl)amino]-6,7-diethoxyquinazoline, doxorubicin-loaded EGFR-targeting nanocells, …
EGFR	GO:0051117	ATPase binding	Binding to an ATPase, any enzyme that catalyzes the hydrolysis of ATP.	epidermal growth factor receptor	Plasma Membrane	kinase	ABBV-637, hemay020, BLU-451, CK-101, 18F-PEG6-IPQA, bis-tyrphostin, SI-B001, BPI-15086, SCT200, BIBX 1382BS, docetaxel/erlotinib, afatinib, anti-EGFRvIII immunotoxin MR1-1, cetuximab/vemurafenib, sym013, lazertinib, HLX07, BMS-690514, cetuximab/dabrafenib/trametinib, befotertinib, afatinib/osimertinib, 4-[(3-bromophenyl)amino]-6,7-diethoxyquinazoline, doxorubicin-loaded EGFR-targeting nanocells, …
EGFR	GO:0007202	activation of phospholipase C activity	The initiation of the activity of the inactive enzyme phospolipase C as the result of The series of molecular signals generated as a consequence of a G protein-coupled receptor binding to its physiological ligand.	epidermal growth factor receptor	Plasma Membrane	kinase	ABBV-637, hemay020, BLU-451, CK-101, 18F-PEG6-IPQA, bis-tyrphostin, SI-B001, BPI-15086, SCT200, BIBX 1382BS, docetaxel/erlotinib, afatinib, anti-EGFRvIII immunotoxin MR1-1, cetuximab/vemurafenib, sym013, lazertinib, HLX07, BMS-690514, cetuximab/dabrafenib/trametinib, befotertinib, afatinib/osimertinib, 4-[(3-bromophenyl)amino]-6,7-diethoxyquinazoline, doxorubicin-loaded EGFR-targeting nanocells, …
EGFR	GO:0007611	learning or memory	The acquisition and processing of information and/or the storage and retrieval of this information over time.	epidermal growth factor receptor	Plasma Membrane	kinase	ABBV-637, hemay020, BLU-451, CK-101, 18F-PEG6-IPQA, bis-tyrphostin, SI-B001, BPI-15086, SCT200, BIBX 1382BS, docetaxel/erlotinib, afatinib, anti-EGFRvIII immunotoxin MR1-1, cetuximab/vemurafenib, sym013, lazertinib, HLX07, BMS-690514, cetuximab/dabrafenib/trametinib, befotertinib, afatinib/osimertinib, 4-[(3-bromophenyl)amino]-6,7-diethoxyquinazoline, doxorubicin-loaded EGFR-targeting nanocells, …
EGFR	GO:0042059	negative regulation of epidermal growth factor receptor signaling pathway	Any process that stops, prevents, or reduces the frequency, rate or extent of epidermal growth factor receptor signaling pathway activity.	epidermal growth factor receptor	Plasma Membrane	kinase	ABBV-637, hemay020, BLU-451, CK-101, 18F-PEG6-IPQA, bis-tyrphostin, SI-B001, BPI-15086, SCT200, BIBX 1382BS, docetaxel/erlotinib, afatinib, anti-EGFRvIII immunotoxin MR1-1, cetuximab/vemurafenib, sym013, lazertinib, HLX07, BMS-690514, cetuximab/dabrafenib/trametinib, befotertinib, afatinib/osimertinib, 4-[(3-bromophenyl)amino]-6,7-diethoxyquinazoline, doxorubicin-loaded EGFR-targeting nanocells, …
EGFR	GO:0045737	positive regulation of cyclin-dependent protein serine/threonine kinase activity	Any process that activates or increases the frequency, rate or extent of CDK activity.	epidermal growth factor receptor	Plasma Membrane	kinase	ABBV-637, hemay020, BLU-451, CK-101, 18F-PEG6-IPQA, bis-tyrphostin, SI-B001, BPI-15086, SCT200, BIBX 1382BS, docetaxel/erlotinib, afatinib, anti-EGFRvIII immunotoxin MR1-1, cetuximab/vemurafenib, sym013, lazertinib, HLX07, BMS-690514, cetuximab/dabrafenib/trametinib, befotertinib, afatinib/osimertinib, 4-[(3-bromophenyl)amino]-6,7-diethoxyquinazoline, doxorubicin-loaded EGFR-targeting nanocells, …
EGFR	GO:0046328	regulation of JNK cascade	Any process that modulates the frequency, rate or extent of signal transduction mediated by the JNK cascade.	epidermal growth factor receptor	Plasma Membrane	kinase	ABBV-637, hemay020, BLU-451, CK-101, 18F-PEG6-IPQA, bis-tyrphostin, SI-B001, BPI-15086, SCT200, BIBX 1382BS, docetaxel/erlotinib, afatinib, anti-EGFRvIII immunotoxin MR1-1, cetuximab/vemurafenib, sym013, lazertinib, HLX07, BMS-690514, cetuximab/dabrafenib/trametinib, befotertinib, afatinib/osimertinib, 4-[(3-bromophenyl)amino]-6,7-diethoxyquinazoline, doxorubicin-loaded EGFR-targeting nanocells, …
EGFR	GO:0050730	regulation of peptidyl-tyrosine phosphorylation	Any process that modulates the frequency, rate or extent of the phosphorylation of peptidyl-tyrosine.	epidermal growth factor receptor	Plasma Membrane	kinase	ABBV-637, hemay020, BLU-451, CK-101, 18F-PEG6-IPQA, bis-tyrphostin, SI-B001, BPI-15086, SCT200, BIBX 1382BS, docetaxel/erlotinib, afatinib, anti-EGFRvIII immunotoxin MR1-1, cetuximab/vemurafenib, sym013, lazertinib, HLX07, BMS-690514, cetuximab/dabrafenib/trametinib, befotertinib, afatinib/osimertinib, 4-[(3-bromophenyl)amino]-6,7-diethoxyquinazoline, doxorubicin-loaded EGFR-targeting nanocells, …
EGFR	GO:0051896	regulation of protein kinase B signaling	Any process that modulates the frequency, rate or extent of protein kinase B signaling, a series of reactions mediated by the intracellular serine/threonine kinase protein kinase B.	epidermal growth factor receptor	Plasma Membrane	kinase	ABBV-637, hemay020, BLU-451, CK-101, 18F-PEG6-IPQA, bis-tyrphostin, SI-B001, BPI-15086, SCT200, BIBX 1382BS, docetaxel/erlotinib, afatinib, anti-EGFRvIII immunotoxin MR1-1, cetuximab/vemurafenib, sym013, lazertinib, HLX07, BMS-690514, cetuximab/dabrafenib/trametinib, befotertinib, afatinib/osimertinib, 4-[(3-bromophenyl)amino]-6,7-diethoxyquinazoline, doxorubicin-loaded EGFR-targeting nanocells, …
EGFR	GO:0070141	response to UV-A	Any process that results in a change in state or activity of a cell or an organism (in terms of movement, secretion, enzyme production, gene expression, etc.) as a result of a UV-A radiation stimulus. UV-A radiation (UV-A light) spans the wavelengths 315 to 400 nm.	epidermal growth factor receptor	Plasma Membrane	kinase	ABBV-637, hemay020, BLU-451, CK-101, 18F-PEG6-IPQA, bis-tyrphostin, SI-B001, BPI-15086, SCT200, BIBX 1382BS, docetaxel/erlotinib, afatinib, anti-EGFRvIII immunotoxin MR1-1, cetuximab/vemurafenib, sym013, lazertinib, HLX07, BMS-690514, cetuximab/dabrafenib/trametinib, befotertinib, afatinib/osimertinib, 4-[(3-bromophenyl)amino]-6,7-diethoxyquinazoline, doxorubicin-loaded EGFR-targeting nanocells, …
EGFR	GO:0070372	regulation of ERK1 and ERK2 cascade	Any process that modulates the frequency, rate or extent of signal transduction mediated by the ERK1 and ERK2 cascade.	epidermal growth factor receptor	Plasma Membrane	kinase	ABBV-637, hemay020, BLU-451, CK-101, 18F-PEG6-IPQA, bis-tyrphostin, SI-B001, BPI-15086, SCT200, BIBX 1382BS, docetaxel/erlotinib, afatinib, anti-EGFRvIII immunotoxin MR1-1, cetuximab/vemurafenib, sym013, lazertinib, HLX07, BMS-690514, cetuximab/dabrafenib/trametinib, befotertinib, afatinib/osimertinib, 4-[(3-bromophenyl)amino]-6,7-diethoxyquinazoline, doxorubicin-loaded EGFR-targeting nanocells, …
EGFR	GO:1900020	positive regulation of protein kinase C activity	Any process that activates or increases the frequency, rate or extent of protein kinase C activity.	epidermal growth factor receptor	Plasma Membrane	kinase	ABBV-637, hemay020, BLU-451, CK-101, 18F-PEG6-IPQA, bis-tyrphostin, SI-B001, BPI-15086, SCT200, BIBX 1382BS, docetaxel/erlotinib, afatinib, anti-EGFRvIII immunotoxin MR1-1, cetuximab/vemurafenib, sym013, lazertinib, HLX07, BMS-690514, cetuximab/dabrafenib/trametinib, befotertinib, afatinib/osimertinib, 4-[(3-bromophenyl)amino]-6,7-diethoxyquinazoline, doxorubicin-loaded EGFR-targeting nanocells, …
EGFR	GO:1900087	positive regulation of G1/S transition of mitotic cell cycle	Any signalling pathway that increases or activates a cell cycle cyclin-dependent protein kinase to modulate the switch from G1 phase to S phase of the mitotic cell cycle.	epidermal growth factor receptor	Plasma Membrane	kinase	ABBV-637, hemay020, BLU-451, CK-101, 18F-PEG6-IPQA, bis-tyrphostin, SI-B001, BPI-15086, SCT200, BIBX 1382BS, docetaxel/erlotinib, afatinib, anti-EGFRvIII immunotoxin MR1-1, cetuximab/vemurafenib, sym013, lazertinib, HLX07, BMS-690514, cetuximab/dabrafenib/trametinib, befotertinib, afatinib/osimertinib, 4-[(3-bromophenyl)amino]-6,7-diethoxyquinazoline, doxorubicin-loaded EGFR-targeting nanocells, …
EGFR	GO:1903078	positive regulation of protein localization to plasma membrane	Any process that activates or increases the frequency, rate or extent of protein localization to plasma membrane.	epidermal growth factor receptor	Plasma Membrane	kinase	ABBV-637, hemay020, BLU-451, CK-101, 18F-PEG6-IPQA, bis-tyrphostin, SI-B001, BPI-15086, SCT200, BIBX 1382BS, docetaxel/erlotinib, afatinib, anti-EGFRvIII immunotoxin MR1-1, cetuximab/vemurafenib, sym013, lazertinib, HLX07, BMS-690514, cetuximab/dabrafenib/trametinib, befotertinib, afatinib/osimertinib, 4-[(3-bromophenyl)amino]-6,7-diethoxyquinazoline, doxorubicin-loaded EGFR-targeting nanocells, …
EGFR	GO:1905208	negative regulation of cardiocyte differentiation	Any process that stops, prevents or reduces the frequency, rate or extent of cardiocyte differentiation.	epidermal growth factor receptor	Plasma Membrane	kinase	ABBV-637, hemay020, BLU-451, CK-101, 18F-PEG6-IPQA, bis-tyrphostin, SI-B001, BPI-15086, SCT200, BIBX 1382BS, docetaxel/erlotinib, afatinib, anti-EGFRvIII immunotoxin MR1-1, cetuximab/vemurafenib, sym013, lazertinib, HLX07, BMS-690514, cetuximab/dabrafenib/trametinib, befotertinib, afatinib/osimertinib, 4-[(3-bromophenyl)amino]-6,7-diethoxyquinazoline, doxorubicin-loaded EGFR-targeting nanocells, …
EGFR	GO:0006468	protein phosphorylation	The process of introducing a phosphate group on to a protein.	epidermal growth factor receptor	Plasma Membrane	kinase	ABBV-637, hemay020, BLU-451, CK-101, 18F-PEG6-IPQA, bis-tyrphostin, SI-B001, BPI-15086, SCT200, BIBX 1382BS, docetaxel/erlotinib, afatinib, anti-EGFRvIII immunotoxin MR1-1, cetuximab/vemurafenib, sym013, lazertinib, HLX07, BMS-690514, cetuximab/dabrafenib/trametinib, befotertinib, afatinib/osimertinib, 4-[(3-bromophenyl)amino]-6,7-diethoxyquinazoline, doxorubicin-loaded EGFR-targeting nanocells, …
EGFR	GO:0005102	signaling receptor binding	Binding to one or more specific sites on a receptor molecule, a macromolecule that undergoes combination with a hormone, neurotransmitter, drug or intracellular messenger to initiate a change in cell function.	epidermal growth factor receptor	Plasma Membrane	kinase	ABBV-637, hemay020, BLU-451, CK-101, 18F-PEG6-IPQA, bis-tyrphostin, SI-B001, BPI-15086, SCT200, BIBX 1382BS, docetaxel/erlotinib, afatinib, anti-EGFRvIII immunotoxin MR1-1, cetuximab/vemurafenib, sym013, lazertinib, HLX07, BMS-690514, cetuximab/dabrafenib/trametinib, befotertinib, afatinib/osimertinib, 4-[(3-bromophenyl)amino]-6,7-diethoxyquinazoline, doxorubicin-loaded EGFR-targeting nanocells, …
EGFR	GO:0005178	integrin binding	Binding to an integrin.	epidermal growth factor receptor	Plasma Membrane	kinase	ABBV-637, hemay020, BLU-451, CK-101, 18F-PEG6-IPQA, bis-tyrphostin, SI-B001, BPI-15086, SCT200, BIBX 1382BS, docetaxel/erlotinib, afatinib, anti-EGFRvIII immunotoxin MR1-1, cetuximab/vemurafenib, sym013, lazertinib, HLX07, BMS-690514, cetuximab/dabrafenib/trametinib, befotertinib, afatinib/osimertinib, 4-[(3-bromophenyl)amino]-6,7-diethoxyquinazoline, doxorubicin-loaded EGFR-targeting nanocells, …
EGFR	GO:0005516	calmodulin binding	Binding to calmodulin, a calcium-binding protein with many roles, both in the calcium-bound and calcium-free states.	epidermal growth factor receptor	Plasma Membrane	kinase	ABBV-637, hemay020, BLU-451, CK-101, 18F-PEG6-IPQA, bis-tyrphostin, SI-B001, BPI-15086, SCT200, BIBX 1382BS, docetaxel/erlotinib, afatinib, anti-EGFRvIII immunotoxin MR1-1, cetuximab/vemurafenib, sym013, lazertinib, HLX07, BMS-690514, cetuximab/dabrafenib/trametinib, befotertinib, afatinib/osimertinib, 4-[(3-bromophenyl)amino]-6,7-diethoxyquinazoline, doxorubicin-loaded EGFR-targeting nanocells, …
EGFR	GO:0019901	protein kinase binding	Binding to a protein kinase, any enzyme that catalyzes the transfer of a phosphate group, usually from ATP, to a protein substrate.	epidermal growth factor receptor	Plasma Membrane	kinase	ABBV-637, hemay020, BLU-451, CK-101, 18F-PEG6-IPQA, bis-tyrphostin, SI-B001, BPI-15086, SCT200, BIBX 1382BS, docetaxel/erlotinib, afatinib, anti-EGFRvIII immunotoxin MR1-1, cetuximab/vemurafenib, sym013, lazertinib, HLX07, BMS-690514, cetuximab/dabrafenib/trametinib, befotertinib, afatinib/osimertinib, 4-[(3-bromophenyl)amino]-6,7-diethoxyquinazoline, doxorubicin-loaded EGFR-targeting nanocells, …
EGFR	GO:0030297	transmembrane receptor protein tyrosine kinase activator activity	Binds to and increases the activity of a transmembrane receptor protein tyrosine kinase.	epidermal growth factor receptor	Plasma Membrane	kinase	ABBV-637, hemay020, BLU-451, CK-101, 18F-PEG6-IPQA, bis-tyrphostin, SI-B001, BPI-15086, SCT200, BIBX 1382BS, docetaxel/erlotinib, afatinib, anti-EGFRvIII immunotoxin MR1-1, cetuximab/vemurafenib, sym013, lazertinib, HLX07, BMS-690514, cetuximab/dabrafenib/trametinib, befotertinib, afatinib/osimertinib, 4-[(3-bromophenyl)amino]-6,7-diethoxyquinazoline, doxorubicin-loaded EGFR-targeting nanocells, …
EGFR	GO:0044877	protein-containing complex binding	Binding to a macromolecular complex.	epidermal growth factor receptor	Plasma Membrane	kinase	ABBV-637, hemay020, BLU-451, CK-101, 18F-PEG6-IPQA, bis-tyrphostin, SI-B001, BPI-15086, SCT200, BIBX 1382BS, docetaxel/erlotinib, afatinib, anti-EGFRvIII immunotoxin MR1-1, cetuximab/vemurafenib, sym013, lazertinib, HLX07, BMS-690514, cetuximab/dabrafenib/trametinib, befotertinib, afatinib/osimertinib, 4-[(3-bromophenyl)amino]-6,7-diethoxyquinazoline, doxorubicin-loaded EGFR-targeting nanocells, …
EGFR	GO:0000902	cell morphogenesis	The developmental process in which the size or shape of a cell is generated and organized.	epidermal growth factor receptor	Plasma Membrane	kinase	ABBV-637, hemay020, BLU-451, CK-101, 18F-PEG6-IPQA, bis-tyrphostin, SI-B001, BPI-15086, SCT200, BIBX 1382BS, docetaxel/erlotinib, afatinib, anti-EGFRvIII immunotoxin MR1-1, cetuximab/vemurafenib, sym013, lazertinib, HLX07, BMS-690514, cetuximab/dabrafenib/trametinib, befotertinib, afatinib/osimertinib, 4-[(3-bromophenyl)amino]-6,7-diethoxyquinazoline, doxorubicin-loaded EGFR-targeting nanocells, …
EGFR	GO:0001889	liver development	The process whose specific outcome is the progression of the liver over time, from its formation to the mature structure. The liver is an exocrine gland which secretes bile and functions in metabolism of protein and carbohydrate and fat, synthesizes substances involved in the clotting of the blood, synthesizes vitamin A, detoxifies poisonous substances, stores glycogen, and breaks down worn-out e…	epidermal growth factor receptor	Plasma Membrane	kinase	ABBV-637, hemay020, BLU-451, CK-101, 18F-PEG6-IPQA, bis-tyrphostin, SI-B001, BPI-15086, SCT200, BIBX 1382BS, docetaxel/erlotinib, afatinib, anti-EGFRvIII immunotoxin MR1-1, cetuximab/vemurafenib, sym013, lazertinib, HLX07, BMS-690514, cetuximab/dabrafenib/trametinib, befotertinib, afatinib/osimertinib, 4-[(3-bromophenyl)amino]-6,7-diethoxyquinazoline, doxorubicin-loaded EGFR-targeting nanocells, …
EGFR	GO:0001892	embryonic placenta development	The embryonically driven process whose specific outcome is the progression of the placenta over time, from its formation to the mature structure. The placenta is an organ of metabolic interchange between fetus and mother, partly of embryonic origin and partly of maternal origin.	epidermal growth factor receptor	Plasma Membrane	kinase	ABBV-637, hemay020, BLU-451, CK-101, 18F-PEG6-IPQA, bis-tyrphostin, SI-B001, BPI-15086, SCT200, BIBX 1382BS, docetaxel/erlotinib, afatinib, anti-EGFRvIII immunotoxin MR1-1, cetuximab/vemurafenib, sym013, lazertinib, HLX07, BMS-690514, cetuximab/dabrafenib/trametinib, befotertinib, afatinib/osimertinib, 4-[(3-bromophenyl)amino]-6,7-diethoxyquinazoline, doxorubicin-loaded EGFR-targeting nanocells, …
EGFR	GO:0001942	hair follicle development	The process whose specific outcome is the progression of the hair follicle over time, from its formation to the mature structure. A hair follicle is a tube-like opening in the epidermis where the hair shaft develops and into which the sebaceous glands open.	epidermal growth factor receptor	Plasma Membrane	kinase	ABBV-637, hemay020, BLU-451, CK-101, 18F-PEG6-IPQA, bis-tyrphostin, SI-B001, BPI-15086, SCT200, BIBX 1382BS, docetaxel/erlotinib, afatinib, anti-EGFRvIII immunotoxin MR1-1, cetuximab/vemurafenib, sym013, lazertinib, HLX07, BMS-690514, cetuximab/dabrafenib/trametinib, befotertinib, afatinib/osimertinib, 4-[(3-bromophenyl)amino]-6,7-diethoxyquinazoline, doxorubicin-loaded EGFR-targeting nanocells, …
EGFR	GO:0006412	translation	The cellular metabolic process in which a protein is formed, using the sequence of a mature mRNA or circRNA molecule to specify the sequence of amino acids in a polypeptide chain. Translation is mediated by the ribosome, and begins with the formation of a ternary complex between aminoacylated initiator methionine tRNA, GTP, and initiation factor 2, which subsequently associates with the small sub…	epidermal growth factor receptor	Plasma Membrane	kinase	ABBV-637, hemay020, BLU-451, CK-101, 18F-PEG6-IPQA, bis-tyrphostin, SI-B001, BPI-15086, SCT200, BIBX 1382BS, docetaxel/erlotinib, afatinib, anti-EGFRvIII immunotoxin MR1-1, cetuximab/vemurafenib, sym013, lazertinib, HLX07, BMS-690514, cetuximab/dabrafenib/trametinib, befotertinib, afatinib/osimertinib, 4-[(3-bromophenyl)amino]-6,7-diethoxyquinazoline, doxorubicin-loaded EGFR-targeting nanocells, …
EGFR	GO:0006979	response to oxidative stress	Any process that results in a change in state or activity of a cell or an organism (in terms of movement, secretion, enzyme production, gene expression, etc.) as a result of oxidative stress, a state often resulting from exposure to high levels of reactive oxygen species, e.g. superoxide anions, hydrogen peroxide (H2O2), and hydroxyl radicals.	epidermal growth factor receptor	Plasma Membrane	kinase	ABBV-637, hemay020, BLU-451, CK-101, 18F-PEG6-IPQA, bis-tyrphostin, SI-B001, BPI-15086, SCT200, BIBX 1382BS, docetaxel/erlotinib, afatinib, anti-EGFRvIII immunotoxin MR1-1, cetuximab/vemurafenib, sym013, lazertinib, HLX07, BMS-690514, cetuximab/dabrafenib/trametinib, befotertinib, afatinib/osimertinib, 4-[(3-bromophenyl)amino]-6,7-diethoxyquinazoline, doxorubicin-loaded EGFR-targeting nanocells, …
EGFR	GO:0007435	salivary gland morphogenesis	The process in which the anatomical structures of the salivary gland are generated and organized.	epidermal growth factor receptor	Plasma Membrane	kinase	ABBV-637, hemay020, BLU-451, CK-101, 18F-PEG6-IPQA, bis-tyrphostin, SI-B001, BPI-15086, SCT200, BIBX 1382BS, docetaxel/erlotinib, afatinib, anti-EGFRvIII immunotoxin MR1-1, cetuximab/vemurafenib, sym013, lazertinib, HLX07, BMS-690514, cetuximab/dabrafenib/trametinib, befotertinib, afatinib/osimertinib, 4-[(3-bromophenyl)amino]-6,7-diethoxyquinazoline, doxorubicin-loaded EGFR-targeting nanocells, …
EGFR	GO:0007494	midgut development	The process whose specific outcome is the progression of the midgut over time, from its formation to the mature structure. The midgut is the middle part of the alimentary canal from the stomach, or entrance of the bile duct, to, or including, the large intestine.	epidermal growth factor receptor	Plasma Membrane	kinase	ABBV-637, hemay020, BLU-451, CK-101, 18F-PEG6-IPQA, bis-tyrphostin, SI-B001, BPI-15086, SCT200, BIBX 1382BS, docetaxel/erlotinib, afatinib, anti-EGFRvIII immunotoxin MR1-1, cetuximab/vemurafenib, sym013, lazertinib, HLX07, BMS-690514, cetuximab/dabrafenib/trametinib, befotertinib, afatinib/osimertinib, 4-[(3-bromophenyl)amino]-6,7-diethoxyquinazoline, doxorubicin-loaded EGFR-targeting nanocells, …
EGFR	GO:0007623	circadian rhythm	Any biological process in an organism that recurs with a regularity of approximately 24 hours.	epidermal growth factor receptor	Plasma Membrane	kinase	ABBV-637, hemay020, BLU-451, CK-101, 18F-PEG6-IPQA, bis-tyrphostin, SI-B001, BPI-15086, SCT200, BIBX 1382BS, docetaxel/erlotinib, afatinib, anti-EGFRvIII immunotoxin MR1-1, cetuximab/vemurafenib, sym013, lazertinib, HLX07, BMS-690514, cetuximab/dabrafenib/trametinib, befotertinib, afatinib/osimertinib, 4-[(3-bromophenyl)amino]-6,7-diethoxyquinazoline, doxorubicin-loaded EGFR-targeting nanocells, …
EGFR	GO:0008283	cell population proliferation	The multiplication or reproduction of cells, resulting in the expansion of a cell population.	epidermal growth factor receptor	Plasma Membrane	kinase	ABBV-637, hemay020, BLU-451, CK-101, 18F-PEG6-IPQA, bis-tyrphostin, SI-B001, BPI-15086, SCT200, BIBX 1382BS, docetaxel/erlotinib, afatinib, anti-EGFRvIII immunotoxin MR1-1, cetuximab/vemurafenib, sym013, lazertinib, HLX07, BMS-690514, cetuximab/dabrafenib/trametinib, befotertinib, afatinib/osimertinib, 4-[(3-bromophenyl)amino]-6,7-diethoxyquinazoline, doxorubicin-loaded EGFR-targeting nanocells, …
EGFR	GO:0008544	epidermis development	The process whose specific outcome is the progression of the epidermis over time, from its formation to the mature structure. The epidermis is the outer epithelial layer of an animal, it may be a single layer that produces an extracellular material (e.g. the cuticle of arthropods) or a complex stratified squamous epithelium, as in the case of many vertebrate species.	epidermal growth factor receptor	Plasma Membrane	kinase	ABBV-637, hemay020, BLU-451, CK-101, 18F-PEG6-IPQA, bis-tyrphostin, SI-B001, BPI-15086, SCT200, BIBX 1382BS, docetaxel/erlotinib, afatinib, anti-EGFRvIII immunotoxin MR1-1, cetuximab/vemurafenib, sym013, lazertinib, HLX07, BMS-690514, cetuximab/dabrafenib/trametinib, befotertinib, afatinib/osimertinib, 4-[(3-bromophenyl)amino]-6,7-diethoxyquinazoline, doxorubicin-loaded EGFR-targeting nanocells, …
EGFR	GO:0014070	response to organic cyclic compound	Any process that results in a change in state or activity of a cell or an organism (in terms of movement, secretion, enzyme production, gene expression, etc.) as a result of an organic cyclic compound stimulus.	epidermal growth factor receptor	Plasma Membrane	kinase	ABBV-637, hemay020, BLU-451, CK-101, 18F-PEG6-IPQA, bis-tyrphostin, SI-B001, BPI-15086, SCT200, BIBX 1382BS, docetaxel/erlotinib, afatinib, anti-EGFRvIII immunotoxin MR1-1, cetuximab/vemurafenib, sym013, lazertinib, HLX07, BMS-690514, cetuximab/dabrafenib/trametinib, befotertinib, afatinib/osimertinib, 4-[(3-bromophenyl)amino]-6,7-diethoxyquinazoline, doxorubicin-loaded EGFR-targeting nanocells, …
EGFR	GO:0016101	diterpenoid metabolic process	The chemical reactions and pathways involving diterpenoid compounds, terpenoids with four isoprene units.	epidermal growth factor receptor	Plasma Membrane	kinase	ABBV-637, hemay020, BLU-451, CK-101, 18F-PEG6-IPQA, bis-tyrphostin, SI-B001, BPI-15086, SCT200, BIBX 1382BS, docetaxel/erlotinib, afatinib, anti-EGFRvIII immunotoxin MR1-1, cetuximab/vemurafenib, sym013, lazertinib, HLX07, BMS-690514, cetuximab/dabrafenib/trametinib, befotertinib, afatinib/osimertinib, 4-[(3-bromophenyl)amino]-6,7-diethoxyquinazoline, doxorubicin-loaded EGFR-targeting nanocells, …
EGFR	GO:0021795	cerebral cortex cell migration	The orderly movement of cells from one site to another in the cerebral cortex.	epidermal growth factor receptor	Plasma Membrane	kinase	ABBV-637, hemay020, BLU-451, CK-101, 18F-PEG6-IPQA, bis-tyrphostin, SI-B001, BPI-15086, SCT200, BIBX 1382BS, docetaxel/erlotinib, afatinib, anti-EGFRvIII immunotoxin MR1-1, cetuximab/vemurafenib, sym013, lazertinib, HLX07, BMS-690514, cetuximab/dabrafenib/trametinib, befotertinib, afatinib/osimertinib, 4-[(3-bromophenyl)amino]-6,7-diethoxyquinazoline, doxorubicin-loaded EGFR-targeting nanocells, …
EGFR	GO:0030324	lung development	The process whose specific outcome is the progression of the lung over time, from its formation to the mature structure. In all air-breathing vertebrates the lungs are developed from the ventral wall of the oesophagus as a pouch which divides into two sacs. In amphibians and many reptiles the lungs retain very nearly this primitive sac-like character, but in the higher forms the connection with t…	epidermal growth factor receptor	Plasma Membrane	kinase	ABBV-637, hemay020, BLU-451, CK-101, 18F-PEG6-IPQA, bis-tyrphostin, SI-B001, BPI-15086, SCT200, BIBX 1382BS, docetaxel/erlotinib, afatinib, anti-EGFRvIII immunotoxin MR1-1, cetuximab/vemurafenib, sym013, lazertinib, HLX07, BMS-690514, cetuximab/dabrafenib/trametinib, befotertinib, afatinib/osimertinib, 4-[(3-bromophenyl)amino]-6,7-diethoxyquinazoline, doxorubicin-loaded EGFR-targeting nanocells, …
EGFR	GO:0032355	response to estradiol	Any process that results in a change in state or activity of a cell or an organism (in terms of movement, secretion, enzyme production, gene expression, etc.) as a result of stimulus by estradiol, a C18 steroid hormone hydroxylated at C3 and C17 that acts as a potent estrogen.	epidermal growth factor receptor	Plasma Membrane	kinase	ABBV-637, hemay020, BLU-451, CK-101, 18F-PEG6-IPQA, bis-tyrphostin, SI-B001, BPI-15086, SCT200, BIBX 1382BS, docetaxel/erlotinib, afatinib, anti-EGFRvIII immunotoxin MR1-1, cetuximab/vemurafenib, sym013, lazertinib, HLX07, BMS-690514, cetuximab/dabrafenib/trametinib, befotertinib, afatinib/osimertinib, 4-[(3-bromophenyl)amino]-6,7-diethoxyquinazoline, doxorubicin-loaded EGFR-targeting nanocells, …
EGFR	GO:0032930	positive regulation of superoxide anion generation	Any process that activates or increases the frequency, rate or extent of enzymatic generation of superoxide by a cell.	epidermal growth factor receptor	Plasma Membrane	kinase	ABBV-637, hemay020, BLU-451, CK-101, 18F-PEG6-IPQA, bis-tyrphostin, SI-B001, BPI-15086, SCT200, BIBX 1382BS, docetaxel/erlotinib, afatinib, anti-EGFRvIII immunotoxin MR1-1, cetuximab/vemurafenib, sym013, lazertinib, HLX07, BMS-690514, cetuximab/dabrafenib/trametinib, befotertinib, afatinib/osimertinib, 4-[(3-bromophenyl)amino]-6,7-diethoxyquinazoline, doxorubicin-loaded EGFR-targeting nanocells, …
EGFR	GO:0033590	response to cobalamin	Any process that results in a change in state or activity of a cell or an organism (in terms of movement, secretion, enzyme production, gene expression, etc.) as a result of a cobalamin (vitamin B12) stimulus.	epidermal growth factor receptor	Plasma Membrane	kinase	ABBV-637, hemay020, BLU-451, CK-101, 18F-PEG6-IPQA, bis-tyrphostin, SI-B001, BPI-15086, SCT200, BIBX 1382BS, docetaxel/erlotinib, afatinib, anti-EGFRvIII immunotoxin MR1-1, cetuximab/vemurafenib, sym013, lazertinib, HLX07, BMS-690514, cetuximab/dabrafenib/trametinib, befotertinib, afatinib/osimertinib, 4-[(3-bromophenyl)amino]-6,7-diethoxyquinazoline, doxorubicin-loaded EGFR-targeting nanocells, …
EGFR	GO:0033594	response to hydroxyisoflavone	Any process that results in a change in state or activity of a cell or an organism (in terms of movement, secretion, enzyme production, gene expression, etc.) as a result of a hydroxyisoflavone stimulus.	epidermal growth factor receptor	Plasma Membrane	kinase	ABBV-637, hemay020, BLU-451, CK-101, 18F-PEG6-IPQA, bis-tyrphostin, SI-B001, BPI-15086, SCT200, BIBX 1382BS, docetaxel/erlotinib, afatinib, anti-EGFRvIII immunotoxin MR1-1, cetuximab/vemurafenib, sym013, lazertinib, HLX07, BMS-690514, cetuximab/dabrafenib/trametinib, befotertinib, afatinib/osimertinib, 4-[(3-bromophenyl)amino]-6,7-diethoxyquinazoline, doxorubicin-loaded EGFR-targeting nanocells, …
EGFR	GO:0033993	response to lipid	Any process that results in a change in state or activity of a cell or an organism (in terms of movement, secretion, enzyme production, gene expression, etc.) as a result of a lipid stimulus.	epidermal growth factor receptor	Plasma Membrane	kinase	ABBV-637, hemay020, BLU-451, CK-101, 18F-PEG6-IPQA, bis-tyrphostin, SI-B001, BPI-15086, SCT200, BIBX 1382BS, docetaxel/erlotinib, afatinib, anti-EGFRvIII immunotoxin MR1-1, cetuximab/vemurafenib, sym013, lazertinib, HLX07, BMS-690514, cetuximab/dabrafenib/trametinib, befotertinib, afatinib/osimertinib, 4-[(3-bromophenyl)amino]-6,7-diethoxyquinazoline, doxorubicin-loaded EGFR-targeting nanocells, …
EGFR	GO:0035556	intracellular signal transduction	The process in which a signal is passed on to downstream components within the cell, which become activated themselves to further propagate the signal and finally trigger a change in the function or state of the cell.	epidermal growth factor receptor	Plasma Membrane	kinase	ABBV-637, hemay020, BLU-451, CK-101, 18F-PEG6-IPQA, bis-tyrphostin, SI-B001, BPI-15086, SCT200, BIBX 1382BS, docetaxel/erlotinib, afatinib, anti-EGFRvIII immunotoxin MR1-1, cetuximab/vemurafenib, sym013, lazertinib, HLX07, BMS-690514, cetuximab/dabrafenib/trametinib, befotertinib, afatinib/osimertinib, 4-[(3-bromophenyl)amino]-6,7-diethoxyquinazoline, doxorubicin-loaded EGFR-targeting nanocells, …
EGFR	GO:0042311	vasodilation	An increase in the internal diameter of blood vessels, especially arterioles or capillaries, due to relaxation of smooth muscle cells that line the vessels, and usually resulting in a decrease in blood pressure.	epidermal growth factor receptor	Plasma Membrane	kinase	ABBV-637, hemay020, BLU-451, CK-101, 18F-PEG6-IPQA, bis-tyrphostin, SI-B001, BPI-15086, SCT200, BIBX 1382BS, docetaxel/erlotinib, afatinib, anti-EGFRvIII immunotoxin MR1-1, cetuximab/vemurafenib, sym013, lazertinib, HLX07, BMS-690514, cetuximab/dabrafenib/trametinib, befotertinib, afatinib/osimertinib, 4-[(3-bromophenyl)amino]-6,7-diethoxyquinazoline, doxorubicin-loaded EGFR-targeting nanocells, …
EGFR	GO:0042698	ovulation cycle	The type of sexual cycle seen in females, often with physiologic changes in the endometrium that recur at regular intervals during the reproductive years.	epidermal growth factor receptor	Plasma Membrane	kinase	ABBV-637, hemay020, BLU-451, CK-101, 18F-PEG6-IPQA, bis-tyrphostin, SI-B001, BPI-15086, SCT200, BIBX 1382BS, docetaxel/erlotinib, afatinib, anti-EGFRvIII immunotoxin MR1-1, cetuximab/vemurafenib, sym013, lazertinib, HLX07, BMS-690514, cetuximab/dabrafenib/trametinib, befotertinib, afatinib/osimertinib, 4-[(3-bromophenyl)amino]-6,7-diethoxyquinazoline, doxorubicin-loaded EGFR-targeting nanocells, …
EGFR	GO:0042743	hydrogen peroxide metabolic process	The chemical reactions and pathways involving hydrogen peroxide (H2O2), a potentially harmful byproduct of aerobic cellular respiration which can cause damage to DNA.	epidermal growth factor receptor	Plasma Membrane	kinase	ABBV-637, hemay020, BLU-451, CK-101, 18F-PEG6-IPQA, bis-tyrphostin, SI-B001, BPI-15086, SCT200, BIBX 1382BS, docetaxel/erlotinib, afatinib, anti-EGFRvIII immunotoxin MR1-1, cetuximab/vemurafenib, sym013, lazertinib, HLX07, BMS-690514, cetuximab/dabrafenib/trametinib, befotertinib, afatinib/osimertinib, 4-[(3-bromophenyl)amino]-6,7-diethoxyquinazoline, doxorubicin-loaded EGFR-targeting nanocells, …
EGFR	GO:0043410	positive regulation of MAPK cascade	Any process that activates or increases the frequency, rate or extent of signal transduction mediated by the MAPK cascade.	epidermal growth factor receptor	Plasma Membrane	kinase	ABBV-637, hemay020, BLU-451, CK-101, 18F-PEG6-IPQA, bis-tyrphostin, SI-B001, BPI-15086, SCT200, BIBX 1382BS, docetaxel/erlotinib, afatinib, anti-EGFRvIII immunotoxin MR1-1, cetuximab/vemurafenib, sym013, lazertinib, HLX07, BMS-690514, cetuximab/dabrafenib/trametinib, befotertinib, afatinib/osimertinib, 4-[(3-bromophenyl)amino]-6,7-diethoxyquinazoline, doxorubicin-loaded EGFR-targeting nanocells, …
EGFR	GO:0043586	tongue development	The process whose specific outcome is the progression of the tongue over time, from its formation to the mature structure. The tongue is the movable, muscular organ on the floor of the mouth of most vertebrates, in many other mammals is the principal organ of taste, aids in the prehension of food, in swallowing, and in modifying the voice as in speech.	epidermal growth factor receptor	Plasma Membrane	kinase	ABBV-637, hemay020, BLU-451, CK-101, 18F-PEG6-IPQA, bis-tyrphostin, SI-B001, BPI-15086, SCT200, BIBX 1382BS, docetaxel/erlotinib, afatinib, anti-EGFRvIII immunotoxin MR1-1, cetuximab/vemurafenib, sym013, lazertinib, HLX07, BMS-690514, cetuximab/dabrafenib/trametinib, befotertinib, afatinib/osimertinib, 4-[(3-bromophenyl)amino]-6,7-diethoxyquinazoline, doxorubicin-loaded EGFR-targeting nanocells, …
EGFR	GO:0045780	positive regulation of bone resorption	Any process that activates or increases the frequency, rate or extent of bone resorption.	epidermal growth factor receptor	Plasma Membrane	kinase	ABBV-637, hemay020, BLU-451, CK-101, 18F-PEG6-IPQA, bis-tyrphostin, SI-B001, BPI-15086, SCT200, BIBX 1382BS, docetaxel/erlotinib, afatinib, anti-EGFRvIII immunotoxin MR1-1, cetuximab/vemurafenib, sym013, lazertinib, HLX07, BMS-690514, cetuximab/dabrafenib/trametinib, befotertinib, afatinib/osimertinib, 4-[(3-bromophenyl)amino]-6,7-diethoxyquinazoline, doxorubicin-loaded EGFR-targeting nanocells, …
EGFR	GO:0045907	positive regulation of vasoconstriction	Any process that activates or increases the frequency, rate or extent of vasoconstriction.	epidermal growth factor receptor	Plasma Membrane	kinase	ABBV-637, hemay020, BLU-451, CK-101, 18F-PEG6-IPQA, bis-tyrphostin, SI-B001, BPI-15086, SCT200, BIBX 1382BS, docetaxel/erlotinib, afatinib, anti-EGFRvIII immunotoxin MR1-1, cetuximab/vemurafenib, sym013, lazertinib, HLX07, BMS-690514, cetuximab/dabrafenib/trametinib, befotertinib, afatinib/osimertinib, 4-[(3-bromophenyl)amino]-6,7-diethoxyquinazoline, doxorubicin-loaded EGFR-targeting nanocells, …
EGFR	GO:0045930	negative regulation of mitotic cell cycle	Any process that stops, prevents or reduces the rate or extent of progression through the mitotic cell cycle.	epidermal growth factor receptor	Plasma Membrane	kinase	ABBV-637, hemay020, BLU-451, CK-101, 18F-PEG6-IPQA, bis-tyrphostin, SI-B001, BPI-15086, SCT200, BIBX 1382BS, docetaxel/erlotinib, afatinib, anti-EGFRvIII immunotoxin MR1-1, cetuximab/vemurafenib, sym013, lazertinib, HLX07, BMS-690514, cetuximab/dabrafenib/trametinib, befotertinib, afatinib/osimertinib, 4-[(3-bromophenyl)amino]-6,7-diethoxyquinazoline, doxorubicin-loaded EGFR-targeting nanocells, …
EGFR	GO:0048143	astrocyte activation	A change in morphology and behavior of an astrocyte resulting from exposure to a cytokine, chemokine, cellular ligand, or soluble factor.	epidermal growth factor receptor	Plasma Membrane	kinase	ABBV-637, hemay020, BLU-451, CK-101, 18F-PEG6-IPQA, bis-tyrphostin, SI-B001, BPI-15086, SCT200, BIBX 1382BS, docetaxel/erlotinib, afatinib, anti-EGFRvIII immunotoxin MR1-1, cetuximab/vemurafenib, sym013, lazertinib, HLX07, BMS-690514, cetuximab/dabrafenib/trametinib, befotertinib, afatinib/osimertinib, 4-[(3-bromophenyl)amino]-6,7-diethoxyquinazoline, doxorubicin-loaded EGFR-targeting nanocells, …
EGFR	GO:0048146	positive regulation of fibroblast proliferation	Any process that activates or increases the frequency, rate or extent of multiplication or reproduction of fibroblast cells.	epidermal growth factor receptor	Plasma Membrane	kinase	ABBV-637, hemay020, BLU-451, CK-101, 18F-PEG6-IPQA, bis-tyrphostin, SI-B001, BPI-15086, SCT200, BIBX 1382BS, docetaxel/erlotinib, afatinib, anti-EGFRvIII immunotoxin MR1-1, cetuximab/vemurafenib, sym013, lazertinib, HLX07, BMS-690514, cetuximab/dabrafenib/trametinib, befotertinib, afatinib/osimertinib, 4-[(3-bromophenyl)amino]-6,7-diethoxyquinazoline, doxorubicin-loaded EGFR-targeting nanocells, …
EGFR	GO:0048546	digestive tract morphogenesis	The process in which the anatomical structures of the digestive tract are generated and organized. The digestive tract is the anatomical structure through which food passes and is processed.	epidermal growth factor receptor	Plasma Membrane	kinase	ABBV-637, hemay020, BLU-451, CK-101, 18F-PEG6-IPQA, bis-tyrphostin, SI-B001, BPI-15086, SCT200, BIBX 1382BS, docetaxel/erlotinib, afatinib, anti-EGFRvIII immunotoxin MR1-1, cetuximab/vemurafenib, sym013, lazertinib, HLX07, BMS-690514, cetuximab/dabrafenib/trametinib, befotertinib, afatinib/osimertinib, 4-[(3-bromophenyl)amino]-6,7-diethoxyquinazoline, doxorubicin-loaded EGFR-targeting nanocells, …
EGFR	GO:0048661	positive regulation of smooth muscle cell proliferation	Any process that activates or increases the rate or extent of smooth muscle cell proliferation.	epidermal growth factor receptor	Plasma Membrane	kinase	ABBV-637, hemay020, BLU-451, CK-101, 18F-PEG6-IPQA, bis-tyrphostin, SI-B001, BPI-15086, SCT200, BIBX 1382BS, docetaxel/erlotinib, afatinib, anti-EGFRvIII immunotoxin MR1-1, cetuximab/vemurafenib, sym013, lazertinib, HLX07, BMS-690514, cetuximab/dabrafenib/trametinib, befotertinib, afatinib/osimertinib, 4-[(3-bromophenyl)amino]-6,7-diethoxyquinazoline, doxorubicin-loaded EGFR-targeting nanocells, …
EGFR	GO:0048812	neuron projection morphogenesis	The process in which the anatomical structures of a neuron projection are generated and organized. A neuron projection is any process extending from a neural cell, such as axons or dendrites.	epidermal growth factor receptor	Plasma Membrane	kinase	ABBV-637, hemay020, BLU-451, CK-101, 18F-PEG6-IPQA, bis-tyrphostin, SI-B001, BPI-15086, SCT200, BIBX 1382BS, docetaxel/erlotinib, afatinib, anti-EGFRvIII immunotoxin MR1-1, cetuximab/vemurafenib, sym013, lazertinib, HLX07, BMS-690514, cetuximab/dabrafenib/trametinib, befotertinib, afatinib/osimertinib, 4-[(3-bromophenyl)amino]-6,7-diethoxyquinazoline, doxorubicin-loaded EGFR-targeting nanocells, …
EGFR	GO:0050673	epithelial cell proliferation	The multiplication or reproduction of epithelial cells, resulting in the expansion of a cell population. Epithelial cells make up the epithelium, the covering of internal and external surfaces of the body, including the lining of vessels and other small cavities. It consists of cells joined by small amounts of cementing substances.	epidermal growth factor receptor	Plasma Membrane	kinase	ABBV-637, hemay020, BLU-451, CK-101, 18F-PEG6-IPQA, bis-tyrphostin, SI-B001, BPI-15086, SCT200, BIBX 1382BS, docetaxel/erlotinib, afatinib, anti-EGFRvIII immunotoxin MR1-1, cetuximab/vemurafenib, sym013, lazertinib, HLX07, BMS-690514, cetuximab/dabrafenib/trametinib, befotertinib, afatinib/osimertinib, 4-[(3-bromophenyl)amino]-6,7-diethoxyquinazoline, doxorubicin-loaded EGFR-targeting nanocells, …
EGFR	GO:0051592	response to calcium ion	Any process that results in a change in state or activity of a cell or an organism (in terms of movement, secretion, enzyme production, gene expression, etc.) as a result of a calcium ion stimulus.	epidermal growth factor receptor	Plasma Membrane	kinase	ABBV-637, hemay020, BLU-451, CK-101, 18F-PEG6-IPQA, bis-tyrphostin, SI-B001, BPI-15086, SCT200, BIBX 1382BS, docetaxel/erlotinib, afatinib, anti-EGFRvIII immunotoxin MR1-1, cetuximab/vemurafenib, sym013, lazertinib, HLX07, BMS-690514, cetuximab/dabrafenib/trametinib, befotertinib, afatinib/osimertinib, 4-[(3-bromophenyl)amino]-6,7-diethoxyquinazoline, doxorubicin-loaded EGFR-targeting nanocells, …
EGFR	GO:0051968	positive regulation of synaptic transmission, glutamatergic	Any process that activates, maintains or increases the frequency, rate or extent of glutamatergic synaptic transmission, the process of communication from a neuron to another neuron across a synapse using the neurotransmitter glutamate.	epidermal growth factor receptor	Plasma Membrane	kinase	ABBV-637, hemay020, BLU-451, CK-101, 18F-PEG6-IPQA, bis-tyrphostin, SI-B001, BPI-15086, SCT200, BIBX 1382BS, docetaxel/erlotinib, afatinib, anti-EGFRvIII immunotoxin MR1-1, cetuximab/vemurafenib, sym013, lazertinib, HLX07, BMS-690514, cetuximab/dabrafenib/trametinib, befotertinib, afatinib/osimertinib, 4-[(3-bromophenyl)amino]-6,7-diethoxyquinazoline, doxorubicin-loaded EGFR-targeting nanocells, …
EGFR	GO:0060252	positive regulation of glial cell proliferation	Any process that activates or increases the rate or extent of glial cell proliferation.	epidermal growth factor receptor	Plasma Membrane	kinase	ABBV-637, hemay020, BLU-451, CK-101, 18F-PEG6-IPQA, bis-tyrphostin, SI-B001, BPI-15086, SCT200, BIBX 1382BS, docetaxel/erlotinib, afatinib, anti-EGFRvIII immunotoxin MR1-1, cetuximab/vemurafenib, sym013, lazertinib, HLX07, BMS-690514, cetuximab/dabrafenib/trametinib, befotertinib, afatinib/osimertinib, 4-[(3-bromophenyl)amino]-6,7-diethoxyquinazoline, doxorubicin-loaded EGFR-targeting nanocells, …
EGFR	GO:0060571	morphogenesis of an epithelial fold	The morphogenetic process in which an epithelial sheet bends along a linear axis.	epidermal growth factor receptor	Plasma Membrane	kinase	ABBV-637, hemay020, BLU-451, CK-101, 18F-PEG6-IPQA, bis-tyrphostin, SI-B001, BPI-15086, SCT200, BIBX 1382BS, docetaxel/erlotinib, afatinib, anti-EGFRvIII immunotoxin MR1-1, cetuximab/vemurafenib, sym013, lazertinib, HLX07, BMS-690514, cetuximab/dabrafenib/trametinib, befotertinib, afatinib/osimertinib, 4-[(3-bromophenyl)amino]-6,7-diethoxyquinazoline, doxorubicin-loaded EGFR-targeting nanocells, …
EGFR	GO:0061029	eyelid development in camera-type eye	The progression of the eyelid in a camera-type eye from its formation to the mature state. The eyelid is a membranous cover that helps protect and lubricate the eye.	epidermal growth factor receptor	Plasma Membrane	kinase	ABBV-637, hemay020, BLU-451, CK-101, 18F-PEG6-IPQA, bis-tyrphostin, SI-B001, BPI-15086, SCT200, BIBX 1382BS, docetaxel/erlotinib, afatinib, anti-EGFRvIII immunotoxin MR1-1, cetuximab/vemurafenib, sym013, lazertinib, HLX07, BMS-690514, cetuximab/dabrafenib/trametinib, befotertinib, afatinib/osimertinib, 4-[(3-bromophenyl)amino]-6,7-diethoxyquinazoline, doxorubicin-loaded EGFR-targeting nanocells, …
EGFR	GO:0070257	positive regulation of mucus secretion	Any process that activates or increases the frequency, rate or extent of the regulated release of mucus from a cell or a tissue.	epidermal growth factor receptor	Plasma Membrane	kinase	ABBV-637, hemay020, BLU-451, CK-101, 18F-PEG6-IPQA, bis-tyrphostin, SI-B001, BPI-15086, SCT200, BIBX 1382BS, docetaxel/erlotinib, afatinib, anti-EGFRvIII immunotoxin MR1-1, cetuximab/vemurafenib, sym013, lazertinib, HLX07, BMS-690514, cetuximab/dabrafenib/trametinib, befotertinib, afatinib/osimertinib, 4-[(3-bromophenyl)amino]-6,7-diethoxyquinazoline, doxorubicin-loaded EGFR-targeting nanocells, …
EGFR	GO:0071230	cellular response to amino acid stimulus	Any process that results in a change in state or activity of a cell (in terms of movement, secretion, enzyme production, gene expression, etc.) as a result of an amino acid stimulus. An amino acid is a carboxylic acids containing one or more amino groups.	epidermal growth factor receptor	Plasma Membrane	kinase	ABBV-637, hemay020, BLU-451, CK-101, 18F-PEG6-IPQA, bis-tyrphostin, SI-B001, BPI-15086, SCT200, BIBX 1382BS, docetaxel/erlotinib, afatinib, anti-EGFRvIII immunotoxin MR1-1, cetuximab/vemurafenib, sym013, lazertinib, HLX07, BMS-690514, cetuximab/dabrafenib/trametinib, befotertinib, afatinib/osimertinib, 4-[(3-bromophenyl)amino]-6,7-diethoxyquinazoline, doxorubicin-loaded EGFR-targeting nanocells, …
EGFR	GO:0071260	cellular response to mechanical stimulus	Any process that results in a change in state or activity of a cell (in terms of movement, secretion, enzyme production, gene expression, etc.) as a result of a mechanical stimulus.	epidermal growth factor receptor	Plasma Membrane	kinase	ABBV-637, hemay020, BLU-451, CK-101, 18F-PEG6-IPQA, bis-tyrphostin, SI-B001, BPI-15086, SCT200, BIBX 1382BS, docetaxel/erlotinib, afatinib, anti-EGFRvIII immunotoxin MR1-1, cetuximab/vemurafenib, sym013, lazertinib, HLX07, BMS-690514, cetuximab/dabrafenib/trametinib, befotertinib, afatinib/osimertinib, 4-[(3-bromophenyl)amino]-6,7-diethoxyquinazoline, doxorubicin-loaded EGFR-targeting nanocells, …
EGFR	GO:0071363	cellular response to growth factor stimulus	Any process that results in a change in state or activity of a cell (in terms of movement, secretion, enzyme production, gene expression, etc.) as a result of a growth factor stimulus.	epidermal growth factor receptor	Plasma Membrane	kinase	ABBV-637, hemay020, BLU-451, CK-101, 18F-PEG6-IPQA, bis-tyrphostin, SI-B001, BPI-15086, SCT200, BIBX 1382BS, docetaxel/erlotinib, afatinib, anti-EGFRvIII immunotoxin MR1-1, cetuximab/vemurafenib, sym013, lazertinib, HLX07, BMS-690514, cetuximab/dabrafenib/trametinib, befotertinib, afatinib/osimertinib, 4-[(3-bromophenyl)amino]-6,7-diethoxyquinazoline, doxorubicin-loaded EGFR-targeting nanocells, …
EGFR	GO:0071466	cellular response to xenobiotic stimulus	Any process that results in a change in state or activity of a cell (in terms of movement, secretion, enzyme production, gene expression, etc.) as a result of a stimulus from a xenobiotic, a compound foreign to the organism exposed to it. It may be synthesized by another organism (like ampicilin) or it can be a synthetic chemical.	epidermal growth factor receptor	Plasma Membrane	kinase	ABBV-637, hemay020, BLU-451, CK-101, 18F-PEG6-IPQA, bis-tyrphostin, SI-B001, BPI-15086, SCT200, BIBX 1382BS, docetaxel/erlotinib, afatinib, anti-EGFRvIII immunotoxin MR1-1, cetuximab/vemurafenib, sym013, lazertinib, HLX07, BMS-690514, cetuximab/dabrafenib/trametinib, befotertinib, afatinib/osimertinib, 4-[(3-bromophenyl)amino]-6,7-diethoxyquinazoline, doxorubicin-loaded EGFR-targeting nanocells, …
EGFR	GO:0071549	cellular response to dexamethasone stimulus	Any process that results in a change in state or activity of a cell (in terms of movement, secretion, enzyme production, gene expression, etc.) as a result of a dexamethasone stimulus.	epidermal growth factor receptor	Plasma Membrane	kinase	ABBV-637, hemay020, BLU-451, CK-101, 18F-PEG6-IPQA, bis-tyrphostin, SI-B001, BPI-15086, SCT200, BIBX 1382BS, docetaxel/erlotinib, afatinib, anti-EGFRvIII immunotoxin MR1-1, cetuximab/vemurafenib, sym013, lazertinib, HLX07, BMS-690514, cetuximab/dabrafenib/trametinib, befotertinib, afatinib/osimertinib, 4-[(3-bromophenyl)amino]-6,7-diethoxyquinazoline, doxorubicin-loaded EGFR-targeting nanocells, …
EGFR	GO:0097421	liver regeneration	The regrowth of lost or destroyed liver.	epidermal growth factor receptor	Plasma Membrane	kinase	ABBV-637, hemay020, BLU-451, CK-101, 18F-PEG6-IPQA, bis-tyrphostin, SI-B001, BPI-15086, SCT200, BIBX 1382BS, docetaxel/erlotinib, afatinib, anti-EGFRvIII immunotoxin MR1-1, cetuximab/vemurafenib, sym013, lazertinib, HLX07, BMS-690514, cetuximab/dabrafenib/trametinib, befotertinib, afatinib/osimertinib, 4-[(3-bromophenyl)amino]-6,7-diethoxyquinazoline, doxorubicin-loaded EGFR-targeting nanocells, …
EGFR	GO:1902722	positive regulation of prolactin secretion	Any process that activates or increases the frequency, rate or extent of prolactin secretion.	epidermal growth factor receptor	Plasma Membrane	kinase	ABBV-637, hemay020, BLU-451, CK-101, 18F-PEG6-IPQA, bis-tyrphostin, SI-B001, BPI-15086, SCT200, BIBX 1382BS, docetaxel/erlotinib, afatinib, anti-EGFRvIII immunotoxin MR1-1, cetuximab/vemurafenib, sym013, lazertinib, HLX07, BMS-690514, cetuximab/dabrafenib/trametinib, befotertinib, afatinib/osimertinib, 4-[(3-bromophenyl)amino]-6,7-diethoxyquinazoline, doxorubicin-loaded EGFR-targeting nanocells, …
EGFR	GO:0006898	receptor-mediated endocytosis	An endocytosis process in which cell surface receptors ensure specificity of transport. A specific receptor on the cell surface binds tightly to the extracellular macromolecule (the ligand) that it recognizes; the plasma-membrane region containing the receptor-ligand complex then undergoes endocytosis, forming a transport vesicle containing the receptor-ligand complex and excluding most other pla…	epidermal growth factor receptor	Plasma Membrane	kinase	ABBV-637, hemay020, BLU-451, CK-101, 18F-PEG6-IPQA, bis-tyrphostin, SI-B001, BPI-15086, SCT200, BIBX 1382BS, docetaxel/erlotinib, afatinib, anti-EGFRvIII immunotoxin MR1-1, cetuximab/vemurafenib, sym013, lazertinib, HLX07, BMS-690514, cetuximab/dabrafenib/trametinib, befotertinib, afatinib/osimertinib, 4-[(3-bromophenyl)amino]-6,7-diethoxyquinazoline, doxorubicin-loaded EGFR-targeting nanocells, …
EPHA4	GO:0005524	ATP binding	Binding to ATP, adenosine 5'-triphosphate, a universally important coenzyme and enzyme regulator.	EPH receptor A4	Plasma Membrane	kinase			MEDI-542 (Literature-reported Target )
EPHA4	GO:0005515	protein binding	Binding to a protein.	EPH receptor A4	Plasma Membrane	kinase	NA
EPHA4	GO:0006468	protein phosphorylation	The process of introducing a phosphate group on to a protein.	EPH receptor A4	Plasma Membrane	kinase	NA
EPHA4	GO:0004672	protein kinase activity	Catalysis of the phosphorylation of an amino acid residue in a protein, usually according to the reaction: a protein + ATP = a phosphoprotein + ADP.	EPH receptor A4	Plasma Membrane	kinase	NA
EPHA4	GO:0005003	ephrin receptor activity	Combining with an ephrin receptor ligand to initiate a change in cell activity.	EPH receptor A4	Plasma Membrane	kinase	NA
EPHA4	GO:0007169	transmembrane receptor protein tyrosine kinase signaling pathway	The series of molecular signals initiated by an extracellular ligand binding to a receptor on the surface of the target cell where the receptor possesses tyrosine kinase activity, and ending with the regulation of a downstream cellular process, e.g. transcription.	EPH receptor A4	Plasma Membrane	kinase	NA
EPHA4	GO:0004713	protein tyrosine kinase activity	Catalysis of the reaction: ATP + a protein tyrosine = ADP + protein tyrosine phosphate.	EPH receptor A4	Plasma Membrane	kinase	NA
EPHA4	GO:0016740	transferase activity	Catalysis of the transfer of a group, e.g. a methyl group, glycosyl group, acyl group, phosphorus-containing, or other groups, from one compound (generally regarded as the donor) to another compound (generally regarded as the acceptor). Transferase is the systematic name for any enzyme of EC class 2.	EPH receptor A4	Plasma Membrane	kinase	NA
EPHA4	GO:0000166	nucleotide binding	Binding to a nucleotide, any compound consisting of a nucleoside that is esterified with (ortho)phosphate or an oligophosphate at any hydroxyl group on the ribose or deoxyribose.	EPH receptor A4	Plasma Membrane	kinase	NA
EPHA4	GO:0016301	kinase activity	Catalysis of the transfer of a phosphate group, usually from ATP, to a substrate molecule.	EPH receptor A4	Plasma Membrane	kinase	NA
EPHA4	GO:0016310	phosphorylation	The process of introducing a phosphate group into a molecule, usually with the formation of a phosphoric ester, a phosphoric anhydride or a phosphoric amide.	EPH receptor A4	Plasma Membrane	kinase	NA
EPHA4	GO:0007155	cell adhesion	The attachment of a cell, either to another cell or to an underlying substrate such as the extracellular matrix, via cell adhesion molecules.	EPH receptor A4	Plasma Membrane	kinase	NA
EPHA4	GO:0007399	nervous system development	The process whose specific outcome is the progression of nervous tissue over time, from its formation to its mature state.	EPH receptor A4	Plasma Membrane	kinase	NA
EPHA4	GO:0004714	transmembrane receptor protein tyrosine kinase activity	Combining with a signal and transmitting the signal from one side of the membrane to the other to initiate a change in cell activity by catalysis of the reaction: ATP + a protein-L-tyrosine = ADP + a protein-L-tyrosine phosphate.	EPH receptor A4	Plasma Membrane	kinase	NA
EPHA4	GO:0017148	negative regulation of translation	Any process that stops, prevents, or reduces the frequency, rate or extent of the chemical reactions and pathways resulting in the formation of proteins by the translation of mRNA or circRNA.	EPH receptor A4	Plasma Membrane	kinase	NA
EPHA4	GO:0048681	negative regulation of axon regeneration	Any process that stops, prevents, or reduces the frequency, rate or extent of axon regeneration.	EPH receptor A4	Plasma Membrane	kinase	NA
EPHA4	GO:0001540	amyloid-beta binding	Binding to an amyloid-beta peptide/protein.	EPH receptor A4	Plasma Membrane	kinase	NA
EPHA4	GO:1904646	cellular response to amyloid-beta	Any process that results in a change in state or activity of a cell (in terms of movement, secretion, enzyme production, gene expression, etc.) as a result of a amyloid-beta stimulus.	EPH receptor A4	Plasma Membrane	kinase	NA
EPHA4	GO:0046777	protein autophosphorylation	The phosphorylation by a protein of one or more of its own amino acid residues (cis-autophosphorylation), or residues on an identical protein (trans-autophosphorylation).	EPH receptor A4	Plasma Membrane	kinase	NA
EPHA4	GO:0008284	positive regulation of cell population proliferation	Any process that activates or increases the rate or extent of cell proliferation.	EPH receptor A4	Plasma Membrane	kinase	NA
EPHA4	GO:0030336	negative regulation of cell migration	Any process that stops, prevents, or reduces the frequency, rate or extent of cell migration.	EPH receptor A4	Plasma Membrane	kinase	NA
EPHA4	GO:0030335	positive regulation of cell migration	Any process that activates or increases the frequency, rate or extent of cell migration.	EPH receptor A4	Plasma Membrane	kinase	NA
EPHA4	GO:0043087	regulation of GTPase activity	Any process that modulates the rate of GTP hydrolysis by a GTPase.	EPH receptor A4	Plasma Membrane	kinase	NA
EPHA4	GO:0007411	axon guidance	The chemotaxis process that directs the migration of an axon growth cone to a specific target site in response to a combination of attractive and repulsive cues.	EPH receptor A4	Plasma Membrane	kinase	NA
EPHA4	GO:0050770	regulation of axonogenesis	Any process that modulates the frequency, rate or extent of axonogenesis, the generation of an axon, the long process of a neuron.	EPH receptor A4	Plasma Membrane	kinase	NA
EPHA4	GO:0061001	regulation of dendritic spine morphogenesis	Any process that modulates the rate, frequency, or extent of dendritic spine morphogenesis, the process in which the anatomical structures of a dendritic spine are generated and organized. A dendritic spine is a protrusion from a dendrite and a specialized subcellular compartment involved in synaptic transmission.	EPH receptor A4	Plasma Membrane	kinase	NA
EPHA4	GO:1900272	negative regulation of long-term synaptic potentiation	Any process that stops, prevents or reduces the frequency, rate or extent of long-term synaptic potentiation.	EPH receptor A4	Plasma Membrane	kinase	NA
EPHA4	GO:0048013	ephrin receptor signaling pathway	The series of molecular signals initiated by ephrin binding to its receptor, and ending with the regulation of a downstream cellular process, e.g. transcription.	EPH receptor A4	Plasma Membrane	kinase	NA
EPHA4	GO:0008045	motor neuron axon guidance	The process in which the migration of an axon growth cone of a motor neuron is directed to a specific target site in response to a combination of attractive and repulsive cues.	EPH receptor A4	Plasma Membrane	kinase	NA
EPHA4	GO:1902004	positive regulation of amyloid-beta formation	Any process that activates or increases the frequency, rate or extent of amyloid-beta formation.	EPH receptor A4	Plasma Membrane	kinase	NA
EPHA4	GO:1902961	positive regulation of aspartic-type endopeptidase activity involved in amyloid precursor protein catabolic process	Any process that activates or increases the frequency, rate or extent of aspartic-type endopeptidase activity involved in amyloid precursor protein catabolic process.	EPH receptor A4	Plasma Membrane	kinase	NA
EPHA4	GO:0050821	protein stabilization	Any process involved in maintaining the structure and integrity of a protein and preventing it from degradation or aggregation.	EPH receptor A4	Plasma Membrane	kinase	NA
EPHA4	GO:0018108	peptidyl-tyrosine phosphorylation	The phosphorylation of peptidyl-tyrosine to form peptidyl-O4'-phospho-L-tyrosine.	EPH receptor A4	Plasma Membrane	kinase	NA
EPHA4	GO:1905244	regulation of modification of synaptic structure	Any process that modulates the frequency, rate or extent of modification of synaptic structure.	EPH receptor A4	Plasma Membrane	kinase	NA
EPHA4	GO:0010977	negative regulation of neuron projection development	Any process that decreases the rate, frequency or extent of neuron projection development. Neuron projection development is the process whose specific outcome is the progression of a neuron projection over time, from its formation to the mature structure. A neuron projection is any process extending from a neural cell, such as axons or dendrites (collectively called neurites).	EPH receptor A4	Plasma Membrane	kinase	NA
EPHA4	GO:0061098	positive regulation of protein tyrosine kinase activity	Any process that increases the rate, frequency, or extent of protein tyrosine kinase activity.	EPH receptor A4	Plasma Membrane	kinase	NA
EPHA4	GO:1990782	protein tyrosine kinase binding	Binding to protein tyrosine kinase.	EPH receptor A4	Plasma Membrane	kinase	NA
EPHA4	GO:0045785	positive regulation of cell adhesion	Any process that activates or increases the frequency, rate or extent of cell adhesion.	EPH receptor A4	Plasma Membrane	kinase	NA
EPHA4	GO:0070373	negative regulation of ERK1 and ERK2 cascade	Any process that stops, prevents, or reduces the frequency, rate or extent of signal transduction mediated by the ERK1 and ERK2 cascade.	EPH receptor A4	Plasma Membrane	kinase	NA
EPHA4	GO:1903051	negative regulation of proteolysis involved in protein catabolic process	Any process that stops, prevents or reduces the frequency, rate or extent of proteolysis involved in protein catabolic process.	EPH receptor A4	Plasma Membrane	kinase	NA
EPHA4	GO:0005005	transmembrane-ephrin receptor activity	Combining with a transmembrane ephrin to initiate a change in cell activity.	EPH receptor A4	Plasma Membrane	kinase	NA
EPHA4	GO:0005004	GPI-linked ephrin receptor activity	Combining with a GPI-anchored ephrin to initiate a change in cell activity.	EPH receptor A4	Plasma Membrane	kinase	NA
EPHA4	GO:0097155	fasciculation of sensory neuron axon	The collection of sensory neuron axons into a bundle of rods, known as a fascicle.	EPH receptor A4	Plasma Membrane	kinase	NA
EPHA4	GO:0097156	fasciculation of motor neuron axon	The collection of motor neuron axons into a bundle of rods, known as a fascicle.	EPH receptor A4	Plasma Membrane	kinase	NA
EPHA4	GO:0007162	negative regulation of cell adhesion	Any process that stops, prevents, or reduces the frequency, rate or extent of cell adhesion.	EPH receptor A4	Plasma Membrane	kinase	NA
EPHA4	GO:1900038	negative regulation of cellular response to hypoxia	Any process that stops, prevents or reduces the frequency, rate or extent of cellular response to hypoxia.	EPH receptor A4	Plasma Membrane	kinase	NA
EPHA4	GO:0042731	PH domain binding	Binding to a PH domain (pleckstrin homology) of a protein, a domain of about 100 residues that occurs in a wide range of proteins involved in intracellular signaling or as constituents of the cytoskeleton.	EPH receptor A4	Plasma Membrane	kinase	NA
EPHA4	GO:0042802	identical protein binding	Binding to an identical protein or proteins.	EPH receptor A4	Plasma Membrane	kinase	NA
EPHA4	GO:0046875	ephrin receptor binding	Binding to an ephrin receptor.	EPH receptor A4	Plasma Membrane	kinase	NA
EPHA4	GO:0097161	DH domain binding	Binding to a DH (Dbl homology) domain of a protein. The DH domain contains three structurally conserved regions separated by more variable regions. It is composed of 11 alpha helices that are folded into a flattened, elongated alpha-helix bundle in which two of the three conserved regions, conserved region 1 (CR1) and conserved region 3 (CR3), are exposed near the centre of one surface. CR1 and C…	EPH receptor A4	Plasma Membrane	kinase	NA
EPHA4	GO:0007628	adult walking behavior	The behavior of an adult relating to the progression of that organism along the ground by the process of lifting and setting down each leg.	EPH receptor A4	Plasma Membrane	kinase	NA
EPHA4	GO:0008347	glial cell migration	The orderly movement of a glial cell, non-neuronal cells that provide support and nutrition, maintain homeostasis, form myelin, and participate in signal transmission in the nervous system.	EPH receptor A4	Plasma Membrane	kinase	NA
EPHA4	GO:0010719	negative regulation of epithelial to mesenchymal transition	Any process that decreases the rate, frequency, or extent of epithelial to mesenchymal transition. Epithelial to mesenchymal transition where an epithelial cell loses apical/basolateral polarity, severs intercellular adhesive junctions, degrades basement membrane components and becomes a migratory mesenchymal cell.	EPH receptor A4	Plasma Membrane	kinase	NA
EPHA4	GO:0021957	corticospinal tract morphogenesis	Generation of a long process of a pyramidal cell, that carries efferent (outgoing) action potentials from the cell body in cerebral cortex layer V towards target cells in the gray matter of the spinal cord. This axonal process is a member of those that make up the corticospinal tract.	EPH receptor A4	Plasma Membrane	kinase	NA
EPHA4	GO:0034332	adherens junction organization	A process that is carried out at the cellular level which results in the assembly, arrangement of constituent parts, or disassembly of an adherens junction. An adherens junction is a cell-cell junction composed of the epithelial cadherin-catenin complex at which the cytoplasmic face of the plasma membrane is attached to actin filaments.	EPH receptor A4	Plasma Membrane	kinase	NA
EPHA4	GO:0048710	regulation of astrocyte differentiation	Any process that modulates the frequency, rate or extent of astrocyte differentiation.	EPH receptor A4	Plasma Membrane	kinase	NA
EPHA4	GO:0050775	positive regulation of dendrite morphogenesis	Any process that activates or increases the frequency, rate or extent of dendrite morphogenesis.	EPH receptor A4	Plasma Membrane	kinase	NA
EPHA4	GO:0072178	nephric duct morphogenesis	The process in which the anatomical structures of the nephric duct are generated and organized. A nephric duct is a tube that drains a primitive kidney.	EPH receptor A4	Plasma Membrane	kinase	NA
EPHA4	GO:0090102	cochlea development	The progression of the cochlea over time from its formation to the mature structure. The cochlea is the snail-shaped portion of the inner ear that is responsible for the detection of sound.	EPH receptor A4	Plasma Membrane	kinase	NA
EPHA4	GO:0097485	neuron projection guidance	The process in which the migration of a neuron projection is directed to a specific target site in response to a combination of attractive and repulsive cues.	EPH receptor A4	Plasma Membrane	kinase	NA
EPHA4	GO:0098883	synapse pruning	A cellular process that results in the controlled breakdown of synapse. After it starts the process is continuous until the synapse has disappeared.	EPH receptor A4	Plasma Membrane	kinase	NA
EPHA4	GO:0106030	neuron projection fasciculation	The collection of neuronal projections into a bundle of rods, known as a fascicle.	EPH receptor A4	Plasma Membrane	kinase	NA
EPHA4	GO:1905806	regulation of synapse pruning	Any process that modulates the frequency, rate or extent of synapse pruning.	EPH receptor A4	Plasma Membrane	kinase	NA
EPHA4	GO:2001108	positive regulation of Rho guanyl-nucleotide exchange factor activity	Any process that activates or increases the frequency, rate or extent of Rho guanyl-nucleotide exchange factor activity.	EPH receptor A4	Plasma Membrane	kinase	NA
F8	GO:0046872	metal ion binding	Binding to a metal ion.	coagulation factor VIII	Extracellular Space	other	drotrecogin alfa, F9, vonicog alfa, argatroban, iptacopan
F8	GO:0005515	protein binding	Binding to a protein.	coagulation factor VIII	Extracellular Space	other	drotrecogin alfa, F9, vonicog alfa, argatroban, iptacopan
F8	GO:0016491	oxidoreductase activity	Catalysis of an oxidation-reduction (redox) reaction, a reversible chemical reaction in which the oxidation state of an atom or atoms within a molecule is altered. One substrate acts as a hydrogen or electron donor and becomes oxidized, while the other acts as hydrogen or electron acceptor and becomes reduced.	coagulation factor VIII	Extracellular Space	other	drotrecogin alfa, F9, vonicog alfa, argatroban, iptacopan
F8	GO:0006953	acute-phase response	An acute inflammatory response that involves non-antibody proteins whose concentrations in the plasma increase in response to infection or injury of homeothermic animals.	coagulation factor VIII	Extracellular Space	other	drotrecogin alfa, F9, vonicog alfa, argatroban, iptacopan
F8	GO:0005507	copper ion binding	Binding to a copper (Cu) ion.	coagulation factor VIII	Extracellular Space	other	drotrecogin alfa, F9, vonicog alfa, argatroban, iptacopan
F8	GO:0007596	blood coagulation	The sequential process in which the multiple coagulation factors of the blood interact, ultimately resulting in the formation of an insoluble fibrin clot; it may be divided into three stages: stage 1, the formation of intrinsic and extrinsic prothrombin converting principle; stage 2, the formation of thrombin; stage 3, the formation of stable fibrin polymers.	coagulation factor VIII	Extracellular Space	other	drotrecogin alfa, F9, vonicog alfa, argatroban, iptacopan
F8	GO:0007599	hemostasis	The stopping of bleeding (loss of body fluid) or the arrest of the circulation to an organ or part.	coagulation factor VIII	Extracellular Space	other	drotrecogin alfa, F9, vonicog alfa, argatroban, iptacopan
F8	GO:0007597	blood coagulation, intrinsic pathway	A protein activation cascade that contributes to blood coagulation and consists of the interactions among high molecular weight kininogen, prekallikrein, and factor XII that lead to the activation of clotting factor X.	coagulation factor VIII	Extracellular Space	other	drotrecogin alfa, F9, vonicog alfa, argatroban, iptacopan
F9	GO:0006508	proteolysis	The hydrolysis of proteins into smaller polypeptides and/or amino acids by cleavage of their peptide bonds.	coagulation factor IX	Extracellular Space	peptidase	rivaroxaban, activated recombinant human factor VII, F8, emicizumab
F9	GO:0005509	calcium ion binding	Binding to a calcium ion (Ca2+).	coagulation factor IX	Extracellular Space	peptidase	rivaroxaban, activated recombinant human factor VII, F8, emicizumab
F9	GO:0007596	blood coagulation	The sequential process in which the multiple coagulation factors of the blood interact, ultimately resulting in the formation of an insoluble fibrin clot; it may be divided into three stages: stage 1, the formation of intrinsic and extrinsic prothrombin converting principle; stage 2, the formation of thrombin; stage 3, the formation of stable fibrin polymers.	coagulation factor IX	Extracellular Space	peptidase	rivaroxaban, activated recombinant human factor VII, F8, emicizumab
F9	GO:0004252	serine-type endopeptidase activity	Catalysis of the hydrolysis of internal, alpha-peptide bonds in a polypeptide chain by a catalytic mechanism that involves a catalytic triad consisting of a serine nucleophile that is activated by a proton relay involving an acidic residue (e.g. aspartate or glutamate) and a basic residue (usually histidine).	coagulation factor IX	Extracellular Space	peptidase	rivaroxaban, activated recombinant human factor VII, F8, emicizumab
F9	GO:0046872	metal ion binding	Binding to a metal ion.	coagulation factor IX	Extracellular Space	peptidase	rivaroxaban, activated recombinant human factor VII, F8, emicizumab
F9	GO:0016787	hydrolase activity	Catalysis of the hydrolysis of various bonds, e.g. C-O, C-N, C-C, phosphoric anhydride bonds, etc.	coagulation factor IX	Extracellular Space	peptidase	rivaroxaban, activated recombinant human factor VII, F8, emicizumab
F9	GO:0005515	protein binding	Binding to a protein.	coagulation factor IX	Extracellular Space	peptidase	rivaroxaban, activated recombinant human factor VII, F8, emicizumab
F9	GO:0008233	peptidase activity	Catalysis of the hydrolysis of a peptide bond. A peptide bond is a covalent bond formed when the carbon atom from the carboxyl group of one amino acid shares electrons with the nitrogen atom from the amino group of a second amino acid.	coagulation factor IX	Extracellular Space	peptidase	rivaroxaban, activated recombinant human factor VII, F8, emicizumab
F9	GO:0008236	serine-type peptidase activity	Catalysis of the hydrolysis of peptide bonds in a polypeptide chain by a catalytic mechanism that involves a catalytic triad consisting of a serine nucleophile that is activated by a proton relay involving an acidic residue (e.g. aspartate or glutamate) and a basic residue (usually histidine).	coagulation factor IX	Extracellular Space	peptidase	rivaroxaban, activated recombinant human factor VII, F8, emicizumab
F9	GO:0007599	hemostasis	The stopping of bleeding (loss of body fluid) or the arrest of the circulation to an organ or part.	coagulation factor IX	Extracellular Space	peptidase	rivaroxaban, activated recombinant human factor VII, F8, emicizumab
F9	GO:0004175	endopeptidase activity	Catalysis of the hydrolysis of internal, alpha-peptide bonds in a polypeptide chain.	coagulation factor IX	Extracellular Space	peptidase	rivaroxaban, activated recombinant human factor VII, F8, emicizumab
F9	GO:0031638	zymogen activation	The proteolytic processing of an inactive enzyme to an active form.	coagulation factor IX	Extracellular Space	peptidase	rivaroxaban, activated recombinant human factor VII, F8, emicizumab
FSTL3	GO:0005515	protein binding	Binding to a protein.	follistatin like 3	Extracellular Space	other	NA		no
FSTL3	GO:0045944	positive regulation of transcription by RNA polymerase II	Any process that activates or increases the frequency, rate or extent of transcription from an RNA polymerase II promoter.	follistatin like 3	Extracellular Space	other	NA
FSTL3	GO:0030154	cell differentiation	The process in which relatively unspecialized cells, e.g. embryonic or regenerative cells, acquire specialized structural and/or functional features that characterize the cells, tissues, or organs of the mature organism or some other relatively stable phase of the organism's life history. Differentiation includes the processes involved in commitment of a cell to a specific fate and its subsequent…	follistatin like 3	Extracellular Space	other	NA
FSTL3	GO:0006357	regulation of transcription by RNA polymerase II	Any process that modulates the frequency, rate or extent of transcription mediated by RNA polymerase II.	follistatin like 3	Extracellular Space	other	NA
FSTL3	GO:0001968	fibronectin binding	Binding to a fibronectin, a group of related adhesive glycoproteins of high molecular weight found on the surface of animal cells, connective tissue matrices, and in extracellular fluids.	follistatin like 3	Extracellular Space	other	NA
FSTL3	GO:0001503	ossification	The formation of bone or of a bony substance, or the conversion of fibrous tissue or of cartilage into bone or a bony substance.	follistatin like 3	Extracellular Space	other	NA
FSTL3	GO:0045671	negative regulation of osteoclast differentiation	Any process that stops, prevents, or reduces the frequency, rate or extent of osteoclast differentiation.	follistatin like 3	Extracellular Space	other	NA
FSTL3	GO:0030514	negative regulation of BMP signaling pathway	Any process that stops, prevents, or reduces the frequency, rate or extent of the BMP signaling pathway.	follistatin like 3	Extracellular Space	other	NA
FSTL3	GO:0048185	activin binding	Binding to activin, a dimer of inhibin-beta subunits.	follistatin like 3	Extracellular Space	other	NA
FSTL3	GO:0002244	hematopoietic progenitor cell differentiation	The process in which precursor cell type acquires the specialized features of a hematopoietic progenitor cell, a class of cell types including myeloid progenitor cells and lymphoid progenitor cells.	follistatin like 3	Extracellular Space	other	NA
FSTL3	GO:0022409	positive regulation of cell-cell adhesion	Any process that activates or increases the rate or extent of cell adhesion to another cell.	follistatin like 3	Extracellular Space	other	NA
FSTL3	GO:0030510	regulation of BMP signaling pathway	Any process that modulates the frequency, rate or extent of the activity of any BMP receptor signaling pathway.	follistatin like 3	Extracellular Space	other	NA
FSTL3	GO:0032926	negative regulation of activin receptor signaling pathway	Any process that stops, prevents, or reduces the frequency, rate or extent of the activity of any activin receptor signaling pathway.	follistatin like 3	Extracellular Space	other	NA
FSTL3	GO:0090101	negative regulation of transmembrane receptor protein serine/threonine kinase signaling pathway	Any process that decreases the rate, frequency, or extent of the series of molecular signals generated as a consequence of a transmembrane receptor serine/threonine kinase binding to its physiological ligand.	follistatin like 3	Extracellular Space	other	NA
GDF15	GO:0008083	growth factor activity	The function that stimulates a cell to grow or proliferate. Most growth factors have other actions besides the induction of cell growth or proliferation.	growth differentiation factor 15	Extracellular Space	growth factor	AZD8853		Ponsegromab (Clinical trial Target)
GDF15	GO:0005515	protein binding	Binding to a protein.	growth differentiation factor 15	Extracellular Space	growth factor	AZD8853
GDF15	GO:0005125	cytokine activity	The activity of a soluble extracellular gene product that interacts with a receptor to effect a change in the activity of the receptor to control the survival, growth, differentiation and effector function of tissues and cells.	growth differentiation factor 15	Extracellular Space	growth factor	AZD8853
GDF15	GO:0042803	protein homodimerization activity	Binding to an identical protein to form a homodimer.	growth differentiation factor 15	Extracellular Space	growth factor	AZD8853
GDF15	GO:0043410	positive regulation of MAPK cascade	Any process that activates or increases the frequency, rate or extent of signal transduction mediated by the MAPK cascade.	growth differentiation factor 15	Extracellular Space	growth factor	AZD8853
GDF15	GO:0007165	signal transduction	The cellular process in which a signal is conveyed to trigger a change in the activity or state of a cell. Signal transduction begins with reception of a signal (e.g. a ligand binding to a receptor or receptor activation by a stimulus such as light), or for signal transduction in the absence of ligand, signal-withdrawal or the activity of a constitutively active receptor. Signal transduction ends…	growth differentiation factor 15	Extracellular Space	growth factor	AZD8853
GDF15	GO:0007267	cell-cell signaling	Any process that mediates the transfer of information from one cell to another. This process includes signal transduction in the receiving cell and, where applicable, release of a ligand and any processes that actively facilitate its transport and presentation to the receiving cell. Examples include signaling via soluble ligands, via cell adhesion molecules and via gap junctions.	growth differentiation factor 15	Extracellular Space	growth factor	AZD8853
GDF15	GO:0051897	positive regulation of protein kinase B signaling	Any process that activates or increases the frequency, rate or extent of protein kinase B signaling, a series of reactions mediated by the intracellular serine/threonine kinase protein kinase B.	growth differentiation factor 15	Extracellular Space	growth factor	AZD8853
GDF15	GO:0060400	negative regulation of growth hormone receptor signaling pathway	Any process that decreases the rate, frequency or extent of the growth hormone receptor signaling pathway. The growth hormone receptor signaling pathway is the series of molecular signals generated as a consequence of growth hormone receptor binding to its physiological ligand.	growth differentiation factor 15	Extracellular Space	growth factor	AZD8853
GDF15	GO:0007179	transforming growth factor beta receptor signaling pathway	The series of molecular signals initiated by an extracellular ligand binding to a transforming growth factor beta receptor on the surface of a target cell, and ending with the regulation of a downstream cellular process, e.g. transcription.	growth differentiation factor 15	Extracellular Space	growth factor	AZD8853
GDF15	GO:0060395	SMAD protein signal transduction	An intracellular signal transduction process that starts with the activation of a SMAD protein, and ultimately effecting a change in the functioning of the cell, for e. g. transcription. SMAD proteins are activated by protein serine/threonine kinase cell surface receptors.	growth differentiation factor 15	Extracellular Space	growth factor	AZD8853
GDF15	GO:0035860	glial cell-derived neurotrophic factor receptor signaling pathway	The series of molecular signals initiated by a ligand binding to a glial cell-derived neurotrophic factor receptor.	growth differentiation factor 15	Extracellular Space	growth factor	AZD8853
GDF15	GO:0040015	negative regulation of multicellular organism growth	Any process that stops, prevents, or reduces the frequency, rate or extent of growth of an organism to reach its usual body size.	growth differentiation factor 15	Extracellular Space	growth factor	AZD8853
GDF15	GO:0002023	reduction of food intake in response to dietary excess	An eating behavior process whereby detection of a dietary excess results in a decrease in intake of nutrients.	growth differentiation factor 15	Extracellular Space	growth factor	AZD8853
GDF15	GO:1901741	positive regulation of myoblast fusion	Any process that activates or increases the frequency, rate or extent of myoblast fusion.	growth differentiation factor 15	Extracellular Space	growth factor	AZD8853
PCDHGA10	GO:0005509	calcium ion binding	Binding to a calcium ion (Ca2+).	protocadherin gamma subfamily A, 10	Other	other	NA		NA
PCDHGA10	GO:0007156	homophilic cell adhesion via plasma membrane adhesion molecules	The attachment of a plasma membrane adhesion molecule in one cell to an identical molecule in an adjacent cell.	protocadherin gamma subfamily A, 10	Other	other	NA
PCDHGA10	GO:0007155	cell adhesion	The attachment of a cell, either to another cell or to an underlying substrate such as the extracellular matrix, via cell adhesion molecules.	protocadherin gamma subfamily A, 10	Other	other	NA
PCDHGA10	GO:0007399	nervous system development	The process whose specific outcome is the progression of nervous tissue over time, from its formation to its mature state.	protocadherin gamma subfamily A, 10	Other	other	NA
RNASE1	GO:0003676	nucleic acid binding	Binding to a nucleic acid.	ribonuclease A family member 1, pancreatic	Extracellular Space	enzyme	NA		NA
RNASE1	GO:0016829	lyase activity	Catalysis of the cleavage of C-C, C-O, C-N and other bonds by other means than by hydrolysis or oxidation, or conversely adding a group to a double bond. They differ from other enzymes in that two substrates are involved in one reaction direction, but only one in the other direction. When acting on the single substrate, a molecule is eliminated and this generates either a new double bond or a new…	ribonuclease A family member 1, pancreatic	Extracellular Space	enzyme	NA
RNASE1	GO:0016787	hydrolase activity	Catalysis of the hydrolysis of various bonds, e.g. C-O, C-N, C-C, phosphoric anhydride bonds, etc.	ribonuclease A family member 1, pancreatic	Extracellular Space	enzyme	NA
RNASE1	GO:0005515	protein binding	Binding to a protein.	ribonuclease A family member 1, pancreatic	Extracellular Space	enzyme	NA
RNASE1	GO:0004518	nuclease activity	Catalysis of the hydrolysis of ester linkages within nucleic acids.	ribonuclease A family member 1, pancreatic	Extracellular Space	enzyme	NA
RNASE1	GO:0004519	endonuclease activity	Catalysis of the hydrolysis of ester linkages within nucleic acids by creating internal breaks.	ribonuclease A family member 1, pancreatic	Extracellular Space	enzyme	NA
RNASE1	GO:0004540	ribonuclease activity	Catalysis of the hydrolysis of phosphodiester bonds in chains of RNA.	ribonuclease A family member 1, pancreatic	Extracellular Space	enzyme	NA
RNASE1	GO:0050830	defense response to Gram-positive bacterium	Reactions triggered in response to the presence of a Gram-positive bacterium that act to protect the cell or organism.	ribonuclease A family member 1, pancreatic	Extracellular Space	enzyme	NA
RNASE1	GO:0004522	ribonuclease A activity	Catalysis of the endonucleolytic cleavage of RNA to 3'-phosphomononucleotides and 3'-phosphooligonucleotides ending in C-P or U-P with 2',3'-cyclic phosphate intermediates.	ribonuclease A family member 1, pancreatic	Extracellular Space	enzyme	NA
SET	GO:0006334	nucleosome assembly	The aggregation, arrangement and bonding together of a nucleosome, the beadlike structural units of eukaryotic chromatin composed of histones and DNA.	SET nuclear proto-oncogene	Nucleus	phosphatase	NA		NA
SET	GO:0005515	protein binding	Binding to a protein.	SET nuclear proto-oncogene	Nucleus	phosphatase	NA
SET	GO:0003677	DNA binding	Any molecular function by which a gene product interacts selectively and non-covalently with DNA (deoxyribonucleic acid).	SET nuclear proto-oncogene	Nucleus	phosphatase	NA
SET	GO:0042393	histone binding	Binding to a histone, any of a group of water-soluble proteins found in association with the DNA of eukaryotic or archaeal chromosomes. They are involved in the condensation and coiling of chromosomes during cell division and have also been implicated in gene regulation and DNA replication. They may be chemically modified (methylated, acetlyated and others) to regulate gene transcription.	SET nuclear proto-oncogene	Nucleus	phosphatase	NA
SET	GO:0045892	negative regulation of DNA-templated transcription	Any process that stops, prevents, or reduces the frequency, rate or extent of cellular DNA-templated transcription.	SET nuclear proto-oncogene	Nucleus	phosphatase	NA
SET	GO:0003682	chromatin binding	Binding to chromatin, the network of fibers of DNA, protein, and sometimes RNA, that make up the chromosomes of the eukaryotic nucleus during interphase.	SET nuclear proto-oncogene	Nucleus	phosphatase	NA
SET	GO:0019888	protein phosphatase regulator activity	Binds to and modulates the activity of a protein phosphatase.	SET nuclear proto-oncogene	Nucleus	phosphatase	NA
SET	GO:0006260	DNA replication	The cellular metabolic process in which a cell duplicates one or more molecules of DNA. DNA replication begins when specific sequences, known as origins of replication, are recognized and bound by initiation proteins, and ends when the original DNA molecule has been completely duplicated and the copies topologically separated. The unit of replication usually corresponds to the genome of the cell,…	SET nuclear proto-oncogene	Nucleus	phosphatase	NA
SET	GO:0006337	nucleosome disassembly	The controlled breakdown of nucleosomes, the beadlike structural units of eukaryotic chromatin composed of histones and DNA.	SET nuclear proto-oncogene	Nucleus	phosphatase	NA
SET	GO:0043524	negative regulation of neuron apoptotic process	Any process that stops, prevents, or reduces the frequency, rate or extent of cell death by apoptotic process in neurons.	SET nuclear proto-oncogene	Nucleus	phosphatase	NA
SET	GO:0004864	protein phosphatase inhibitor activity	Binds to and stops, prevents or reduces the activity of a protein phosphatase.	SET nuclear proto-oncogene	Nucleus	phosphatase	NA
SET	GO:0035067	negative regulation of histone acetylation	Any process that stops, prevents, or reduces the frequency, rate or extent of the addition of an acetyl group to a histone protein.	SET nuclear proto-oncogene	Nucleus	phosphatase	NA
SVEP1	GO:0005509	calcium ion binding	Binding to a calcium ion (Ca2+).	sushi, von Willebrand factor type A, EGF and pentraxin domain containing 1	Cytoplasm	other	NA		NA
SVEP1	GO:0007155	cell adhesion	The attachment of a cell, either to another cell or to an underlying substrate such as the extracellular matrix, via cell adhesion molecules.	sushi, von Willebrand factor type A, EGF and pentraxin domain containing 1	Cytoplasm	other	NA
SVEP1	GO:0005515	protein binding	Binding to a protein.	sushi, von Willebrand factor type A, EGF and pentraxin domain containing 1	Cytoplasm	other	NA
SVEP1	GO:0008544	epidermis development	The process whose specific outcome is the progression of the epidermis over time, from its formation to the mature structure. The epidermis is the outer epithelial layer of an animal, it may be a single layer that produces an extracellular material (e.g. the cuticle of arthropods) or a complex stratified squamous epithelium, as in the case of many vertebrate species.	sushi, von Willebrand factor type A, EGF and pentraxin domain containing 1	Cytoplasm	other	NA
SVEP1	GO:0005178	integrin binding	Binding to an integrin.	sushi, von Willebrand factor type A, EGF and pentraxin domain containing 1	Cytoplasm	other	NA
SVEP1	GO:0045959	negative regulation of complement activation, classical pathway	Any process that stops, prevents, or reduces the frequency, rate or extent of complement activation by the classical pathway.	sushi, von Willebrand factor type A, EGF and pentraxin domain containing 1	Cytoplasm	other	NA
SVEP1	GO:0098640	integrin binding involved in cell-matrix adhesion	Any integrin binding that occurs as part of the process of cell-matrix adhesion.	sushi, von Willebrand factor type A, EGF and pentraxin domain containing 1	Cytoplasm	other	NA
SVEP1	GO:0045906	negative regulation of vasoconstriction	Any process that stops, prevents, or reduces the frequency, rate or extent of vasoconstriction.	sushi, von Willebrand factor type A, EGF and pentraxin domain containing 1	Cytoplasm	other	NA
SVEP1	GO:0010572	positive regulation of platelet activation	Any process that increases the rate or frequency of platelet activation. Platelet activation is a series of progressive, overlapping events triggered by exposure of the platelets to subendothelial tissue.	sushi, von Willebrand factor type A, EGF and pentraxin domain containing 1	Cytoplasm	other	NA
SVEP1	GO:0003682	chromatin binding	Binding to chromatin, the network of fibers of DNA, protein, and sometimes RNA, that make up the chromosomes of the eukaryotic nucleus during interphase.	sushi, von Willebrand factor type A, EGF and pentraxin domain containing 1	Cytoplasm	other	NA
SVEP1	GO:0001945	lymph vessel development	The process whose specific outcome is the progression of a lymph vessel over time, from its formation to the mature structure.	sushi, von Willebrand factor type A, EGF and pentraxin domain containing 1	Cytoplasm	other	NA
SVEP1	GO:0003017	lymph circulation	The flow of lymph through the body of an animal.	sushi, von Willebrand factor type A, EGF and pentraxin domain containing 1	Cytoplasm	other	NA
SVEP1	GO:0007160	cell-matrix adhesion	The binding of a cell to the extracellular matrix via adhesion molecules.	sushi, von Willebrand factor type A, EGF and pentraxin domain containing 1	Cytoplasm	other	NA
SVEP1	GO:0010467	gene expression	The process in which a gene's sequence is converted into a mature gene product (protein or RNA). This includes the production of an RNA transcript and its processing, translation and maturation for protein-coding genes.	sushi, von Willebrand factor type A, EGF and pentraxin domain containing 1	Cytoplasm	other	NA
SVEP1	GO:0036303	lymph vessel morphogenesis	The process in which the anatomical structures of lymph vessels are generated and organized. The lymph vessel is the vasculature carrying lymph.	sushi, von Willebrand factor type A, EGF and pentraxin domain containing 1	Cytoplasm	other	NA
SVEP1	GO:0048014	Tie signaling pathway	The series of molecular signals initiated by an angiopoietin binding to the Tie receptor, and ending with the regulation of a downstream cellular process, e.g. transcription.	sushi, von Willebrand factor type A, EGF and pentraxin domain containing 1	Cytoplasm	other	NA
SVEP1	GO:0120193	tight junction organization	A process that is carried out at the cellular level which results in the assembly, arrangement of constituent parts, or disassembly of a tight junction. A tight junction seals cells together in an epithelium in a way that prevents even small molecules from leaking from one side of the sheet to the other.	sushi, von Willebrand factor type A, EGF and pentraxin domain containing 1	Cytoplasm	other	NA
TAGLN	GO:0005515	protein binding	Binding to a protein.	transgelin	Cytoplasm	other	NA		NA
TAGLN	GO:0003779	actin binding	Binding to monomeric or multimeric forms of actin, including actin filaments.	transgelin	Cytoplasm	other	NA
TAGLN	GO:0030855	epithelial cell differentiation	The process in which a relatively unspecialized cell acquires specialized features of an epithelial cell, any of the cells making up an epithelium.	transgelin	Cytoplasm	other	NA
TAGLN	GO:0007517	muscle organ development	The process whose specific outcome is the progression of the muscle over time, from its formation to the mature structure. The muscle is an organ consisting of a tissue made up of various elongated cells that are specialized to contract and thus to produce movement and mechanical work.	transgelin	Cytoplasm	other	NA
TIMD4	GO:0001786	phosphatidylserine binding	Binding to phosphatidylserine, a class of glycophospholipids in which a phosphatidyl group is esterified to the hydroxyl group of L-serine.	T cell immunoglobulin and mucin domain containing 4	Plasma Membrane	other	NA		NA
TIMD4	GO:0043277	apoptotic cell clearance	The recognition and removal of an apoptotic cell by a neighboring cell or by a phagocyte.	T cell immunoglobulin and mucin domain containing 4	Plasma Membrane	other	NA
TIMD4	GO:0060097	cytoskeletal rearrangement involved in phagocytosis, engulfment	The assembly, arrangement, or disassembly of cytoskeletal structures that is involved in the internalization of bacteria, immune complexes and other particulate matter or of an apoptotic cell by phagocytosis.	T cell immunoglobulin and mucin domain containing 4	Plasma Membrane	other	NA
TIMP4	GO:0005515	protein binding	Binding to a protein.	TIMP metallopeptidase inhibitor 4	Extracellular Space	other	NA
TIMP4	GO:0008191	metalloendopeptidase inhibitor activity	Binds to and stops, prevents or reduces the activity of metalloendopeptidases, enzymes that catalyze the hydrolysis of nonterminal peptide bonds in a polypeptide chain and contain a chelated metal ion at their active sites which is essential to their catalytic activity.	TIMP metallopeptidase inhibitor 4	Extracellular Space	other	NA
TIMP4	GO:0046872	metal ion binding	Binding to a metal ion.	TIMP metallopeptidase inhibitor 4	Extracellular Space	other	NA
TIMP4	GO:0030414	peptidase inhibitor activity	Binds to and stops, prevents or reduces the activity of a peptidase, any enzyme that catalyzes the hydrolysis peptide bonds.	TIMP metallopeptidase inhibitor 4	Extracellular Space	other	NA
TIMP4	GO:0004857	enzyme inhibitor activity	Binds to and stops, prevents or reduces the activity of an enzyme.	TIMP metallopeptidase inhibitor 4	Extracellular Space	other	NA
TIMP4	GO:0008150	biological_process	A biological process represents a specific objective that the organism is genetically programmed to achieve. Biological processes are often described by their outcome or ending state, e.g., the biological process of cell division results in the creation of two daughter cells (a divided cell) from a single parent cell. A biological process is accomplished by a particular set of molecular functions…	TIMP metallopeptidase inhibitor 4	Extracellular Space	other	NA
TIMP4	GO:0002020	protease binding	Binding to a protease or a peptidase.	TIMP metallopeptidase inhibitor 4	Extracellular Space	other	NA
TIMP4	GO:0009725	response to hormone	Any process that results in a change in state or activity of a cell or an organism (in terms of movement, secretion, enzyme production, gene expression, etc.) as a result of a hormone stimulus.	TIMP metallopeptidase inhibitor 4	Extracellular Space	other	NA
TIMP4	GO:0034097	response to cytokine	Any process that results in a change in state or activity of a cell or an organism (in terms of movement, secretion, enzyme production, gene expression, etc.) as a result of a cytokine stimulus.	TIMP metallopeptidase inhibitor 4	Extracellular Space	other	NA
TIMP4	GO:0051045	negative regulation of membrane protein ectodomain proteolysis	Any process that stops, prevents, or reduces the frequency, rate or extent of membrane protein ectodomain proteolysis.	TIMP metallopeptidase inhibitor 4	Extracellular Space	other	NA
TIMP4	GO:0007219	Notch signaling pathway	The series of molecular signals initiated by an extracellular ligand binding to the receptor Notch on the surface of a target cell, and ending with the regulation of a downstream cellular process, e.g. transcription.	TIMP metallopeptidase inhibitor 4	Extracellular Space	other	NA
VWF	GO:0005515	protein binding	Binding to a protein.	von Willebrand factor	Extracellular Space	other	susoctocog alfa, microlyse, F8, caplacizumab, turoctocog alfa, rurioctocog alfa pegol, simoctocog alfa
VWF	GO:0007155	cell adhesion	The attachment of a cell, either to another cell or to an underlying substrate such as the extracellular matrix, via cell adhesion molecules.	von Willebrand factor	Extracellular Space	other	susoctocog alfa, microlyse, F8, caplacizumab, turoctocog alfa, rurioctocog alfa pegol, simoctocog alfa
VWF	GO:0042802	identical protein binding	Binding to an identical protein or proteins.	von Willebrand factor	Extracellular Space	other	susoctocog alfa, microlyse, F8, caplacizumab, turoctocog alfa, rurioctocog alfa pegol, simoctocog alfa
VWF	GO:0030168	platelet activation	A series of progressive, overlapping events triggered by exposure of the platelets to subendothelial tissue. These events include shape change, adhesiveness, aggregation, and release reactions. When carried through to completion, these events lead to the formation of a stable hemostatic plug.	von Willebrand factor	Extracellular Space	other	susoctocog alfa, microlyse, F8, caplacizumab, turoctocog alfa, rurioctocog alfa pegol, simoctocog alfa
VWF	GO:0051087	chaperone binding	Binding to a chaperone protein, a class of proteins that bind to nascent or unfolded polypeptides and ensure correct folding or transport.	von Willebrand factor	Extracellular Space	other	susoctocog alfa, microlyse, F8, caplacizumab, turoctocog alfa, rurioctocog alfa pegol, simoctocog alfa
VWF	GO:0007596	blood coagulation	The sequential process in which the multiple coagulation factors of the blood interact, ultimately resulting in the formation of an insoluble fibrin clot; it may be divided into three stages: stage 1, the formation of intrinsic and extrinsic prothrombin converting principle; stage 2, the formation of thrombin; stage 3, the formation of stable fibrin polymers.	von Willebrand factor	Extracellular Space	other	susoctocog alfa, microlyse, F8, caplacizumab, turoctocog alfa, rurioctocog alfa pegol, simoctocog alfa
VWF	GO:0007599	hemostasis	The stopping of bleeding (loss of body fluid) or the arrest of the circulation to an organ or part.	von Willebrand factor	Extracellular Space	other	susoctocog alfa, microlyse, F8, caplacizumab, turoctocog alfa, rurioctocog alfa pegol, simoctocog alfa
VWF	GO:0005178	integrin binding	Binding to an integrin.	von Willebrand factor	Extracellular Space	other	susoctocog alfa, microlyse, F8, caplacizumab, turoctocog alfa, rurioctocog alfa pegol, simoctocog alfa
VWF	GO:0002020	protease binding	Binding to a protease or a peptidase.	von Willebrand factor	Extracellular Space	other	susoctocog alfa, microlyse, F8, caplacizumab, turoctocog alfa, rurioctocog alfa pegol, simoctocog alfa
VWF	GO:0005201	extracellular matrix structural constituent	The action of a molecule that contributes to the structural integrity of the extracellular matrix.	von Willebrand factor	Extracellular Space	other	susoctocog alfa, microlyse, F8, caplacizumab, turoctocog alfa, rurioctocog alfa pegol, simoctocog alfa
VWF	GO:0005518	collagen binding	Binding to collagen, a group of fibrous proteins of very high tensile strength that form the main component of connective tissue in animals. Collagen is highly enriched in glycine (some regions are 33% glycine) and proline, occurring predominantly as 3-hydroxyproline (about 20%).	von Willebrand factor	Extracellular Space	other	susoctocog alfa, microlyse, F8, caplacizumab, turoctocog alfa, rurioctocog alfa pegol, simoctocog alfa
VWF	GO:0031589	cell-substrate adhesion	The attachment of a cell to the underlying substrate via adhesion molecules.	von Willebrand factor	Extracellular Space	other	susoctocog alfa, microlyse, F8, caplacizumab, turoctocog alfa, rurioctocog alfa pegol, simoctocog alfa
VWF	GO:0009611	response to wounding	Any process that results in a change in state or activity of a cell or an organism (in terms of movement, secretion, enzyme production, gene expression, etc.) as a result of a stimulus indicating damage to the organism.	von Willebrand factor	Extracellular Space	other	susoctocog alfa, microlyse, F8, caplacizumab, turoctocog alfa, rurioctocog alfa pegol, simoctocog alfa
VWF	GO:0019865	immunoglobulin binding	Binding to an immunoglobulin.	von Willebrand factor	Extracellular Space	other	susoctocog alfa, microlyse, F8, caplacizumab, turoctocog alfa, rurioctocog alfa pegol, simoctocog alfa
VWF	GO:1902533	positive regulation of intracellular signal transduction	Any process that activates or increases the frequency, rate or extent of intracellular signal transduction.	von Willebrand factor	Extracellular Space	other	susoctocog alfa, microlyse, F8, caplacizumab, turoctocog alfa, rurioctocog alfa pegol, simoctocog alfa
WFDC2	GO:0030414	peptidase inhibitor activity	Binds to and stops, prevents or reduces the activity of a peptidase, any enzyme that catalyzes the hydrolysis peptide bonds.	WAP four-disulfide core domain 2	Extracellular Space	other	NA		NA
WFDC2	GO:0005515	protein binding	Binding to a protein.	WAP four-disulfide core domain 2	Extracellular Space	other	NA
WFDC2	GO:0004867	serine-type endopeptidase inhibitor activity	Binds to and stops, prevents or reduces the activity of a serine-type endopeptidase.	WAP four-disulfide core domain 2	Extracellular Space	other	NA
WFDC2	GO:0004869	cysteine-type endopeptidase inhibitor activity	Binds to and stops, prevents or reduces the activity of a cysteine-type endopeptidase.	WAP four-disulfide core domain 2	Extracellular Space	other	NA
WFDC2	GO:0019828	aspartic-type endopeptidase inhibitor activity	Binds to and stops, prevents or reduces the activity of aspartic-type endopeptidases.	WAP four-disulfide core domain 2	Extracellular Space	other	NA
WFDC2	GO:0045087	innate immune response	Innate immune responses are defense responses mediated by germline encoded components that directly recognize components of potential pathogens.	WAP four-disulfide core domain 2	Extracellular Space	other	NA
WFDC2	GO:0007283	spermatogenesis	The developmental process by which male germ line stem cells self renew or give rise to successive cell types resulting in the development of a spermatozoa.	WAP four-disulfide core domain 2	Extracellular Space	other	NA
WFDC2	GO:0004866	endopeptidase inhibitor activity	Binds to and stops, prevents or reduces the activity of an endopeptidase.	WAP four-disulfide core domain 2	Extracellular Space	other	NA
WFDC2	GO:0006508	proteolysis	The hydrolysis of proteins into smaller polypeptides and/or amino acids by cleavage of their peptide bonds.	WAP four-disulfide core domain 2	Extracellular Space	other	NA
WFDC2	GO:0019731	antibacterial humoral response	An immune response against bacteria mediated through a body fluid. Examples of this process are the antibacterial humoral responses in Mus musculus and Drosophila melanogaster.	WAP four-disulfide core domain 2	Extracellular Space	other	NA

## Sheet: ST5
Table S5. Quality indexes for top VTE protein aptamer measures for ARIC visit 2 SomaScan data.
Aptamer ID	Gene name	Protein name	SomaCVBA_v2	ARICCVBA_v2	ARICpcorr_v2	Status	Characterization information
13499_30	F8	Coagulation Factor VIII	3.78531	14.6778	0.818922	Not tested
11388_75	WFDC2	WAP four-disulfide core domain protein 2	4.90757	5.69148	0.959394	Not tested
4374_45	GDF15	Growth/differentiation factor 15	9.31857	7.8574	0.951649	No closely related human protein available	No closely related human proteins were available for specificity testing.
5688_65	CBLN4	Cerebellin-4	3.67922	4.28388	0.964681	Not tested
3050_7	VWF	von Willebrand factor	27.1613	31.3335	0.678681	No closely related human protein available	No closely related human proteins were available for specificity testing.
15640_54	TAGLN	Transgelin	4.1722	4.19451	0.967514	No binding observed with >=1 tested proteins	No binding was observed with Transgelin-3 or Transgelin-2.
7211_2	RNASE1	Ribonuclease pancreatic	6.20118	8.1108	0.950581	Not tested
11178_21	SVEP1	Sushi, von Willebrand factor type A, EGF and pentraxin domain-containing protein 1:EGF-like domains 4-6	3.34762	4.7002	0.961254	Not tested
2609_59	CST3	Cystatin-C	5.41547	6.13367	0.878707	No binding observed with >=1 tested proteins	No binding was observed with Cystatin-S, Cystatin-D or Cystatin-SA.
5364_7	SET	Protein SET	5.19825	5.8302	0.818582	No closely related human protein available	No closely related human proteins were available for specificity testing.
15449_33	TIMD4	T-cell immunoglobulin and mucin domain-containing protein 4	10.0802	7.54106	0.93719	No binding observed with >=1 tested proteins	No binding was observed with Hepatitis A virus cellular receptor 1.
9253_52	ABO	Histo-blood group ABO system transferase	5.77914	6.77333	0.998698	Not tested
11196_31	COL6A3	Collagen alpha-3(VI) chain:Bovine pancreatic trypsin inhibitor/Kunitz inhibitor domain, isoform 1	3.32854	3.88689	0.923407	Not tested
4876_32	F9	Coagulation factor IX	2.87321	5.23718	0.900973	Binding >=1 tested proteins with similar affinity	Binding was observed with Coagulation factor IXab with similar affinity. No binding was observed with Coagulation Factor X or Coagulation factor VII.
16288_17	EPHA4	Ephrin type-A receptor 4	2.99236	3.44547	0.946132	No binding observed with >=1 tested proteins	No binding was observed with Ephrin type-A receptor 7, Ephrin type-B receptor 1, Ephrin type-B receptor 2, Ephrin type-B receptor 3, Ephrin type-A receptor 8, Ephrin type-A receptor 5 or Ephrin type-A receptor 3.
4541_49	CDON	Cell adhesion molecule-related/down-regulated by oncogenes	3.95914	3.56924	0.959072	No binding observed with >=1 tested proteins	No binding was observed with Brother of CDO.
10702_1	COL28A1	Collagen alpha-1(XXVIII) chain	5.28659	3.35399	0.967265	Not tested
11109_56	SVEP1	Sushi, von Willebrand factor type A, EGF and pentraxin domain-containing protein 1:Sushi 15-18	4.56271	5.40964	0.943993	Not tested
6321_65	PCDHGA10	Protocadherin gamma-A10	4.60404	6.00281	0.95403	Not tested
5307_12	F9	Coagulation factor IXab	3.18117	7.45669	0.869833	Binding >=1 tested proteins with similar affinity	Binding was observed with Coagulation factor IX with similar affinity.
3438_10	FSTL3	Follistatin-related protein 3	3.84563	3.7444	0.955371	No binding observed with >=1 tested proteins	No binding was observed with Follistatin.
6462_12	TIMP4	Metalloproteinase inhibitor 4	3.02334	3.49732	0.984221	Not tested
2677_1	EGFR	Epidermal growth factor receptor	2.55486	3.33816	0.924918	Binding >=1 related proteins 10x weaker for tested proteins	Binding was observed with Receptor tyrosine-protein kinase erbB-3 with at least 10x weaker affinity. No binding was observed with Receptor tyrosine-protein kinase erbB-2 or Receptor tyrosine-protein kinase erbB-4.
8841_65	CILP2	Cartilage intermediate layer protein 2	4.38787	5.07791	0.957103	Not tested
SomaCVBA_v2, coefficient of variation by Bland-Altman method for SomaLogic QC samples that accompanied ARIC visit 2 SomaScan data
ARICCVBA_v2, coefficient of variation by Bland-Altman method for ARIC visit 2 QC samples
ARICpcorr_v2, Pearson correlation coefficient between duplicated pairs of ARIC visit 2 QC samples

## Sheet: ST6
Table S6. Protein aptamer associations with non-cancer VTE for proteins in the clotting pathway from the meta-analysis of ARIC, CHS, MESA, and HUNT.
Aptamer ID	Gene Name	Protein Name	Effect_meta4	StdErr_meta4	HR_meta4	P.value_meta4	Direction_meta4	HetISq_meta4	HetChiSq_meta4	HetDf_meta4	HetPVal_meta4	FDR_meta4	SomaCVBA_v2	ARICCVBA_v2	ARICpcorr_v2	Status	Characterization Information
13499_30	F8	Coagulation Factor VIII	0.3221	0.0329	1.38002	1.352e-22	++++	77.2	13.135	3	0.004353	6.74107e-19	3.78531	14.6778	0.818922	Not tested
3050_7	VWF	von Willebrand factor	0.2145	0.0314	1.23924	8.984e-12	++++	49.1	5.896	3	0.1168	2.23971e-08	27.1613	31.3335	0.678681	No closely related human protein available	No closely related human proteins were available for specificity testing.
4876_32	F9	Coagulation factor IX	0.1685	0.0348	1.18353	1.279e-06	+-++	3.2	3.099	3	0.3766	0.00042514	2.87321	5.23718	0.900973	Binding >=1 tested proteins with similar affinity	Binding was observed with Coagulation factor IXab with similar affinity. No binding was observed with Coagulation Factor X or Coagulation factor VII.
5307_12	F9	Coagulation factor IXab	0.1546	0.0355	1.16719	1.335e-05	+-++	14.2	3.496	3	0.3212	0.00247084	3.18117	7.45669	0.869833	Binding >=1 tested proteins with similar affinity	Binding was observed with Coagulation factor IX with similar affinity.
2190_55	F11	Coagulation Factor XI	0.1193	0.0309	1.12671	0.0001104	++-+	20.5	3.771	3	0.2872	0.0134257	7.12467	6.65933	0.871525	No binding observed with >=1 tested proteins	No binding was observed with Plasma kallikrein.
3344_60	SERPINC1	Antithrombin-III	-0.1246	0.0332	0.88285	0.0001753	--+-	47.6	5.726	3	0.1257	0.0177601	8.3028	7.53741	0.457475	No binding observed with >=1 tested proteins	No binding was observed with Squamous cell carcinoma antigen 1.
2961_1	PROC	Vitamin K-dependent protein C	-0.1165	0.0323	0.89003	0.000313	----	42.9	5.253	3	0.1542	0.0255839	8.97685	9.68008	0.603026	Binding >=1 tested proteins with similar affinity	Binding was observed with Activated Protein C with similar affinity. No binding was observed with Coagulation factor VII, Coagulation factor IX or Coagulation Factor X.
2652_15	PLAUR	Urokinase plasminogen activator surface receptor	0.124	0.0354	1.13202	0.0004561	++++	0	1.943	3	0.5843	0.0320298	5.07488	6.18744	0.949663	No binding observed with >=1 tested proteins	No binding was observed with Tissue-type plasminogen activator or Urokinase-type plasminogen activator.
4990_87	GP1BA	Platelet glycoprotein Ib alpha chain	0.1069	0.0313	1.11282	0.0006234	++++	0	1.037	3	0.7922	0.0385153	3.96456	3.6986	0.951052	No binding observed with >=1 tested proteins	No binding was observed with Leucine-rich alpha-2-glycoprotein or Platelet glycoprotein V.
3710_49	PLG	Angiostatin	-0.0978	0.0328	0.90683	0.002891	----	14.4	3.504	3	0.3202	0.0900908	5.8039	6.11912	0.863241	Binding >=1 related proteins 10x weaker for tested proteins	Binding was observed with Plasminogen with at least 10x weaker affinity. No binding was observed with Plasmin, Hepatocyte growth factor-like protein, Hepatocyte growth factor or Apolipoprotein(a).
4152_58	KLKB1	Plasma kallikrein	-0.09	0.0325	0.913931	0.005608	-+--	28.6	4.2	3	0.2407	0.137359	4.66229	6.13168	0.850361	Binding >=1 related proteins 10x weaker for tested proteins	Binding was observed with Coagulation Factor XI with at least 10x weaker affinity.
4931_59	F3	Tissue Factor	0.0864	0.0314	1.09024	0.005971	+-++	33.8	4.53	3	0.2097	0.141097	2.64176	9.2703	0.93077	No closely related human protein available	No closely related human proteins were available for specificity testing.
4989_7	FGG	Fibrinogen gamma chain	-0.0868	0.0325	0.91686	0.007554	----	0	0.718	3	0.869	0.163221	5.68268	9.37141	0.848729	Binding >=1 tested proteins with similar affinity	Binding was observed with Fibrinogen and D-dimer with similar affinity. No binding was observed with Ficolin-1.
13700_10	ANXA2	Annexin A2	0.0816	0.0324	1.08502	0.01185	++++	0	1.154	3	0.7642	0.203738	6.43963	11.2227	0.745387	No binding observed with >=1 tested proteins	No binding was observed with Annexin A4, Annexin A3, Annexin A6, Annexin A5, Annexin A8, Annexin A2 or Annexin A7.
19631_13	KNG1	Kininostatin	-0.0621	0.03	0.939789	0.03865	-+--	0	0.989	3	0.804	0.367082	14.4743	35.5614	0.795082	Binding >=1 related proteins 10x weaker for tested proteins	Binding was observed with Kininogen, HMW, Two Chain with at least 10x weaker affinity. No binding was observed with Kininogen, HMW, Single Chain or Kininogen, low molecular weight.
4878_3	F10	Coagulation Factor X	0.0688	0.0336	1.07122	0.04051	++++	0	0.49	3	0.9211	0.373351	5.91812	6.73717	0.82203	Under Investigation	Under Investigation
3024_18	SERPINF2	Alpha-2-antiplasmin	-0.0664	0.0345	0.935756	0.05445	-+--	39.4	4.954	3	0.1752	0.420117	4.18614	7.80406	0.796042	No binding observed with >=1 tested proteins	No binding was observed with Plasma protease C1 inhibitor or Pigment epithelium-derived factor.
3336_50	TFPI	Tissue factor pathway inhibitor	-0.0583	0.032	0.943367	0.06877	----	0	2.608	3	0.456	0.470353	4.89579	5.40068	0.938642	No closely related human protein available	No closely related human proteins were available for specificity testing.
18890_227	FGB	Fibrinogen beta chain	-0.0568	0.0325	0.944783	0.08049	--++	54	6.52	3	0.08887	0.504646	9.37336	9.61858	0.583197	Binding >=1 related proteins 10x weaker for tested proteins	Binding was observed with Fibrinogen gamma chain with at least 10x weaker affinity.
3077_66	F10	Coagulation factor Xa	0.0575	0.0332	1.05919	0.08318	++++	0	0.01	3	0.9997	0.507804	7.6136	8.00044	0.784626	Binding >=1 tested proteins with similar affinity	Binding was observed with Coagulation Factor X with similar affinity. No binding was observed with Coagulation factor IX or Coagulation factor VII.
3708_62	A2M	Alpha-2-macroglobulin	-0.0546	0.0319	0.946864	0.08667	-++-	36.4	4.721	3	0.1934	0.52002	4.71176	15.9913	0.761687	No binding observed with >=1 tested proteins	No binding was observed with Pregnancy zone protein.
7185_29	GP5	Platelet glycoprotein V	-0.0481	0.032	0.953038	0.1319	----	0	0.106	3	0.9911	0.618095	4.48224	9.05554	0.896484	No closely related human protein available	No closely related human proteins were available for specificity testing.
3316_58	SERPIND1	Heparin cofactor 2	-0.0478	0.0318	0.953324	0.1324	-+--	0	2.135	3	0.5449	0.619161	5.15464	5.80936	0.903865	No binding observed with >=1 tested proteins	No binding was observed with Antithrombin-III or Alpha-1-antitrypsin.
4158_54	PLAU	Urokinase-type plasminogen activator	0.0468	0.0327	1.04791	0.1521	+--+	22.4	3.864	3	0.2766	0.651555	3.85047	6.26034	0.902668	No binding observed with >=1 tested proteins	No binding was observed with Tissue-type plasminogen activator, Urokinase plasminogen activator surface receptor or Hepatocyte growth factor activator.
3184_25	F7	Coagulation factor VII	-0.0443	0.0314	0.956667	0.1578	----	0	2.331	3	0.5066	0.657264	6.09785	9.0938	0.899681	No binding observed with >=1 tested proteins	No binding was observed with Coagulation Factor X or Coagulation factor IX.
7784_1	KNG1	Kininogen-1	0.0432	0.0314	1.04415	0.169	+++-	0	1.766	3	0.6223	0.672475	6.13358	9.19501	0.784697	Binding >=1 related proteins 10x weaker for tested proteins	Binding was observed with Kininogen, HMW, Two Chain and Kininogen, low molecular weight with at least 10x weaker affinity.
2212_69	PLAT	Tissue-type plasminogen activator	0.0378	0.0329	1.03852	0.251	+--+	43	5.261	3	0.1537	0.7479	10.4759	32.3496	0.704516	No binding observed with >=1 tested proteins	No binding was observed with Urokinase plasminogen activator surface receptor or Urokinase-type plasminogen activator.
4906_35	F5	Coagulation Factor V	0.0342	0.0307	1.03479	0.2655	++-+	39.3	4.942	3	0.1761	0.755584	16.6001	15.9155	0.62853	No closely related human protein available	No closely related human proteins were available for specificity testing.
2925_9	SERPINE1	Plasminogen activator inhibitor 1	0.0331	0.0323	1.03365	0.3062	+--+	27.3	4.127	3	0.2481	0.79662	6.58179	11.6198	0.97155	No binding observed with >=1 tested proteins	No binding was observed with Alpha-1-antitrypsin or Glia-derived nexin.
3758_68	PROC	Activated Protein C	0.0342	0.0344	1.03479	0.3199	-+++	0	1.212	3	0.7502	0.802885	3.38328	4.61473	0.954105	No binding observed with >=1 tested proteins	No binding was observed with Coagulation factor VII, Vitamin K-dependent protein C, Coagulation factor IX or Coagulation Factor X.
4157_2	F2	Thrombin	-0.0303	0.0322	0.970154	0.3454	-+--	0	2.412	3	0.4914	0.815313	4.20708	50.2943	0.822413	No binding observed with >=1 tested proteins	No binding was observed with Prothrombin.
5316_54	F2	Prothrombin	-0.0299	0.0321	0.970543	0.3518	-+++	60.9	7.664	3	0.0535	0.81715	12.6195	11.1336	0.20877	Binding >=1 tested proteins with similar affinity	Binding was observed with Prothrombin and Thrombin with similar affinity.
15343_337	KNG1	Kininogen, HMW, Two Chain	-0.0268	0.0307	0.973556	0.3838	-+--	58.4	7.209	3	0.06554	0.832148	17.2703	58.2945	0.651553	No binding observed with >=1 tested proteins	No binding was observed with Kininogen, HMW, Single Chain or Kininogen, low molecular weight.
2700_56	PROS1	Vitamin K-dependent protein S	-0.024	0.0318	0.976286	0.4502	---+	0	1.737	3	0.6288	0.863256	7.47685	9.99457	0.64826	No binding observed with >=1 tested proteins	No binding was observed with Growth arrest-specific protein 6.
5658_64	F13B	Coagulation factor XIII B chain	-0.0215	0.0311	0.978729	0.4895	--+-	0	1.417	3	0.7016	0.876879	4.7374	8.14678	0.768018	Not tested
4479_14	SERPING1	Plasma protease C1 inhibitor	0.0217	0.0321	1.02194	0.4985	++-+	0	1.591	3	0.6614	0.880183	2.72298	8.4749	0.927776	No binding observed with >=1 tested proteins	No binding was observed with Plasminogen activator inhibitor 1 or Alpha-1-antitrypsin.
4150_75	PLG	Plasmin	0.0206	0.0331	1.02081	0.5342	+++-	40.6	5.053	3	0.1679	0.889256	7.30903	7.30521	0.801988	No binding observed with >=1 tested proteins	No binding was observed with Plasminogen or Angiostatin.
13720_95	PRTN3	Myeloblastin	-0.0183	0.032	0.981866	0.5677	+---	0	0.568	3	0.9036	0.895994	2.64785	4.37459	0.978381	No binding observed with >=1 tested proteins	No binding was observed with Neutrophil elastase or Azurocidin.
4967_1	C1QBP	Complement component 1 Q subcomponent-binding protein, mitochondrial	-0.0207	0.0365	0.979513	0.5693	---+	60	7.5	3	0.05757	0.895994	4.53171	6.02937	0.841983	No closely related human protein available	No closely related human proteins were available for specificity testing.
4961_17	ANXA2	Annexin A2	0.0189	0.0338	1.01908	0.5767	+-+-	0	0.491	3	0.921	0.895994	17.5772	11.2007	0.479298	Under Investigation	Under Investigation
5722_78	PRCP	Lysosomal Pro-X carboxypeptidase	-0.0125	0.0336	0.987578	0.7096	+-+-	36.1	4.697	3	0.1954	0.940947	3.3026	7.58881	0.906385	Not tested
3389_7	SERPINA5	Plasma serine protease inhibitor	0.01	0.0316	1.01005	0.7515	+-+-	6.8	3.219	3	0.3591	0.946841	10.9065	153.966	0.754394	No binding observed with >=1 tested proteins	No binding was observed with Kallistatin, Corticosteroid-binding globulin or Alpha-1-antichymotrypsin.
5663_18	PF4V1	Platelet factor 4 variant	0.0104	0.0333	1.01045	0.7544	+++-	0	1.145	3	0.7663	0.946841	3.3648	3.19898	0.989647	Not tested
15318_75	S100A10	Protein S100-A10	0.0108	0.0346	1.01086	0.7556	+-+-	0	1.235	3	0.7446	0.946841	4.63189	6.24784	0.804047	No binding observed with >=1 tested proteins	No binding was observed with Protein S100-Z.
4151_6	PLG	Plasminogen	0.007	0.033	1.00702	0.8316	-+-+	0	1.31	3	0.7268	0.96352	6.90183	8.21458	0.730481	No binding observed with >=1 tested proteins	No binding was observed with Angiostatin, Hepatocyte growth factor, Hepatocyte growth factor-like protein or Plasmin.
2697_7	PF4	Platelet factor 4	-0.0057	0.0328	0.994316	0.8612	---+	0	2.331	3	0.5066	0.971053	4.1251	25.3308	0.647562	No binding observed with >=1 tested proteins	No binding was observed with Neutrophil-activating peptide 2, Beta-thromboglobulin, Connective tissue-activating peptide III, Gro-gamma, Gro-beta, C-X-C motif chemokine 5, Growth-regulated alpha protein or C-X-C motif chemokine 6.
4996_66	HRG	Histidine-rich glycoprotein	-0.0051	0.0306	0.994913	0.8673	++--	0	1.684	3	0.6405	0.973288	8.02343	9.09623	0.912185	No binding observed with >=1 tested proteins	No binding was observed with Acrosomal protein SP-10 or Fetuin-B.
19154_41	SERPINE2	Glia-derived nexin	0.0033	0.0321	1.00331	0.9186	---+	0	0.658	3	0.8831	0.987951	6.98414	21.8537	0.696087	Binding >=1 related proteins 10x weaker for tested proteins	Binding was observed with Antithrombin-III with at least 10x weaker affinity. No binding was observed with Plasminogen activator inhibitor 1 or Protein Z-dependent protease inhibitor.
13116_25	CD177	CD177 antigen	0.0031	0.0308	1.0031	0.9205	-++-	0	2.434	3	0.4873	0.988296	3.36896	4.93446	0.994085	No closely related human protein available	No closely related human proteins were available for specificity testing.
19130_81	SERPINB8	Serpin B8	0.0002	0.0326	1.0002	0.9951	+-+-	63	8.118	3	0.04364	0.999708	3.2838	5.00056	0.933486	No binding observed with >=1 tested proteins	No binding was observed with Serpin B9, PAI-2, Serpin B6 or Leukocyte elastase inhibitor.
meta4: meta-analysis of protein-VTE associations from ARIC, CHS, MESA, and HUNT
HetISq: I² statistic, percentage of total variance explained by study heterogeneity
HetChiSq: chi-squared ('Q') value representing the heterogeneity across studies
HetDf: degrees of freedom for Cochran’s Q test for heterogeneity
HetPVal: p-value from Cochran’s Q test for heterogeneity

## Sheet: ST7
Table S7. Partial Spearman's correlations and p-values among the top VTE proteins and additional known VTE proteins in ARIC visit 2.
Spearman Partial Correlation Coefficients (r), N = 10329 Prob > |r| under H0: Partial Rho=0
Variable		F8_zvalue	WFDC2_zvalue	GDF15_zvalue	CBLN4_zvalue	VWF_zvalue	TAGLN_zvalue	RNASE1_zvalue	SVEP1_zvalue	CST3_zvalue	SET_zvalue	TIMD4_zvalue	ABO_zvalue	COL6A3_zvalue	F9_zvalue	EPHA4_zvalue	CDON_zvalue	COL28A1_zvalue	SVEP1_sushi_zvalue	PCDHGA10_zvalue	F9ab_zvalue	FSTL3_zvalue	TIMP4_zvalue	EGFR_zvalue	CILP2_zvalue	F11_zvalue	SERPINC1_zvalue	PROC_zvalue	PLAUR_zvalue	F2_zvalue	PROS1_zvalue
F8_zvalue	r	1	-0.0115253	0.0892769	-0.0730889	0.579353	0.0046636	0.064261	0.114282	-0.0178058	-0.0978812	0.0222793	0.321074	-0.0362915	0.00345972	-0.0595051	-0.0386397	-0.00803886	0.127386	0.172174	0.00266387	-0.00962451	0.0652607	-0.0305097	-0.0625776	0.0115743	-0.0713906	-0.0466203	0.105686	-0.0184483	-0.0334874
	p value	_	0.2417	<.0001	<.0001	<.0001	0.6357	<.0001	<.0001	0.0705	<.0001	0.0236	<.0001	0.0002	0.7253	<.0001	<.0001	0.4142	<.0001	<.0001	0.7867	0.3283	<.0001	0.0019	<.0001	0.2397	<.0001	<.0001	<.0001	0.0609	0.0007
WFDC2_zvalue	r	-0.0115253	1	0.564727	-0.194445	0.0411106	0.211864	0.372767	0.172305	0.394601	-0.16291	0.139303	0.0223752	0.24427	0.0803472	0.0196022	-0.0314655	0.288842	0.179036	0.257548	0.075794	0.359224	0.0802936	-0.30643	-0.116522	-0.025873	-0.00952972	-0.150261	0.412383	-0.0358064	-0.0391318
	p value	0.2417	_	<.0001	<.0001	<.0001	<.0001	<.0001	<.0001	<.0001	<.0001	<.0001	0.023	<.0001	<.0001	0.0464	0.0014	<.0001	<.0001	<.0001	<.0001	<.0001	<.0001	<.0001	<.0001	0.0086	0.333	<.0001	<.0001	0.0003	<.0001
GDF15_zvalue	r	0.0892769	0.564727	1	-0.202154	0.109698	0.213329	0.318382	0.187757	0.261203	-0.206426	0.0722906	0.00675598	0.170167	0.128207	-0.0147648	-0.0683076	0.221446	0.20289	0.302482	0.106683	0.308981	0.127135	-0.274471	-0.11179	-0.0595989	-0.012251	-0.121052	0.401484	-0.0183768	0.0118813
	p value	<.0001	<.0001	_	<.0001	<.0001	<.0001	<.0001	<.0001	<.0001	<.0001	<.0001	0.4926	<.0001	<.0001	0.1337	<.0001	<.0001	<.0001	<.0001	<.0001	<.0001	<.0001	<.0001	<.0001	<.0001	0.2133	<.0001	<.0001	0.0619	0.2275
CBLN4_zvalue	r	-0.0730889	-0.194445	-0.202154	1	-0.0607613	-0.143672	-0.190063	0.0223085	-0.140233	0.247202	-0.031103	0.0299855	0.0268619	-0.148209	0.0861097	0.199579	-0.0157301	0.0182733	-0.0664591	-0.12686	-0.172994	-0.181267	0.209945	0.259238	0.0436559	-0.0269269	0.0126901	-0.128736	0.0127864	0.0231939
	p value	<.0001	<.0001	<.0001	_	<.0001	<.0001	<.0001	0.0234	<.0001	<.0001	0.0016	0.0023	0.0064	<.0001	<.0001	<.0001	0.1101	0.0634	<.0001	<.0001	<.0001	<.0001	<.0001	<.0001	<.0001	0.0062	0.1974	<.0001	0.194	0.0185
VWF_zvalue	r	0.579353	0.0411106	0.109698	-0.0607613	1	-0.0340189	0.0721118	0.129228	0.0292267	-0.159117	0.0189064	0.208987	-0.0345928	0.0135834	-0.0221455	-0.0511504	0.0282583	0.114622	0.115212	0.00358034	-0.0134474	0.0101191	-0.11906	-0.0557056	-0.0343235	-0.185487	-0.161429	0.080909	-0.10291	-0.0757083
	p value	<.0001	<.0001	<.0001	<.0001	_	0.0005	<.0001	<.0001	0.003	<.0001	0.0548	<.0001	0.0004	0.1676	0.0245	<.0001	0.0041	<.0001	<.0001	0.7161	0.1719	0.304	<.0001	<.0001	0.0005	<.0001	<.0001	<.0001	<.0001	<.0001
TAGLN_zvalue	r	0.0046636	0.211864	0.213329	-0.143672	-0.0340189	1	0.245516	0.111551	0.234461	-0.0934558	-0.00738557	-0.00629126	0.190013	-0.0692507	0.109271	-0.0316632	0.195787	0.145096	0.284298	-0.0629657	0.332632	0.247485	-0.0664604	0.0311941	-0.0441662	0.0926745	-0.0434357	0.147639	0.0296883	-0.0276625
	p value	0.6357	<.0001	<.0001	<.0001	0.0005	_	<.0001	<.0001	<.0001	<.0001	0.4531	0.5228	<.0001	<.0001	<.0001	0.0013	<.0001	<.0001	<.0001	<.0001	<.0001	<.0001	<.0001	0.0015	<.0001	<.0001	<.0001	<.0001	0.0026	0.0049
RNASE1_zvalue	r	0.064261	0.372767	0.318382	-0.190063	0.0721118	0.245516	1	0.104619	0.529703	-0.169664	0.142376	0.0151151	0.377029	0.07835	0.0405302	-0.0573826	0.452709	0.107467	0.294096	0.075237	0.398551	0.133297	-0.371416	-0.0478865	-0.00315516	-0.126277	-0.216317	0.271512	-0.120509	0.00697138
	p value	<.0001	<.0001	<.0001	<.0001	<.0001	<.0001	_	<.0001	<.0001	<.0001	<.0001	0.1247	<.0001	<.0001	<.0001	<.0001	<.0001	<.0001	<.0001	<.0001	<.0001	<.0001	<.0001	<.0001	0.7486	<.0001	<.0001	<.0001	<.0001	0.4789
SVEP1_zvalue	r	0.114282	0.172305	0.187757	0.0223085	0.129228	0.111551	0.104619	1	0.110211	-0.157198	0.0370496	0.0528002	0.0778012	-0.00293384	0.0042754	0.0525489	0.119176	0.916663	0.135624	0.00347798	0.134454	0.0472518	-0.153033	-0.0578483	-0.0561858	-0.081024	-0.186963	0.183219	-0.0787078	-0.0538357
	p value	<.0001	<.0001	<.0001	0.0234	<.0001	<.0001	<.0001	_	<.0001	<.0001	0.0002	<.0001	<.0001	0.7657	0.6641	<.0001	<.0001	<.0001	<.0001	0.7239	<.0001	<.0001	<.0001	<.0001	<.0001	<.0001	<.0001	<.0001	<.0001	<.0001
CST3_zvalue	r	-0.0178058	0.394601	0.261203	-0.140233	0.0292267	0.234461	0.529703	0.110211	1	-0.194424	0.207566	-0.0292883	0.442794	0.0618016	0.0951688	-0.0346211	0.525257	0.107279	0.209396	0.0886662	0.372582	0.096849	-0.474604	-0.0263625	-0.0558804	-0.229495	-0.387032	0.257288	-0.30878	-0.0700655
	p value	0.0705	<.0001	<.0001	<.0001	0.003	<.0001	<.0001	<.0001	_	<.0001	<.0001	0.0029	<.0001	<.0001	<.0001	0.0004	<.0001	<.0001	<.0001	<.0001	<.0001	<.0001	<.0001	0.0074	<.0001	<.0001	<.0001	<.0001	<.0001	<.0001
SET_zvalue	r	-0.0978812	-0.16291	-0.206426	0.247202	-0.159117	-0.0934558	-0.169664	-0.157198	-0.194424	1	-0.086733	0.029515	0.00670211	0.11608	-0.0473004	0.178135	-0.0152256	-0.108664	-0.104691	0.146613	-0.142713	-0.0703777	0.243237	0.121719	0.0863142	0.136197	0.242347	-0.12342	0.00277902	0.257379
	p value	<.0001	<.0001	<.0001	<.0001	<.0001	<.0001	<.0001	<.0001	<.0001	_	<.0001	0.0027	0.496	<.0001	<.0001	<.0001	0.122	<.0001	<.0001	<.0001	<.0001	<.0001	<.0001	<.0001	<.0001	<.0001	<.0001	<.0001	0.7777	<.0001
TIMD4_zvalue	r	0.0222793	0.139303	0.0722906	-0.031103	0.0189064	-0.00738557	0.142376	0.0370496	0.207566	-0.086733	1	0.0332206	0.175272	0.00177589	0.016387	-0.0296834	0.185576	0.0300056	0.0449281	0.020888	0.103668	0.033729	-0.188321	-0.0296394	-0.0278232	-0.150209	-0.224366	0.174929	-0.176879	-0.0554537
	p value	0.0236	<.0001	<.0001	0.0016	0.0548	0.4531	<.0001	0.0002	<.0001	<.0001	_	0.0007	<.0001	0.8568	0.096	0.0026	<.0001	0.0023	<.0001	0.0338	<.0001	0.0006	<.0001	0.0026	0.0047	<.0001	<.0001	<.0001	<.0001	<.0001
ABO_zvalue	r	0.321074	0.0223752	0.00675598	0.0299855	0.208987	-0.00629126	0.0151151	0.0528002	-0.0292883	0.029515	0.0332206	1	-0.0186077	-0.0101512	-0.179773	0.024012	-0.00644169	0.0615036	0.0323861	-0.0124308	-0.0127869	0.0100688	0.016663	0.0170227	0.0174714	0.00169054	0.00451339	0.0448941	0.0170292	0.0432638
	p value	<.0001	0.023	0.4926	0.0023	<.0001	0.5228	0.1247	<.0001	0.0029	0.0027	0.0007	_	0.0587	0.3025	<.0001	0.0147	0.5129	<.0001	0.001	0.2067	0.194	0.3064	0.0905	0.0838	0.0759	0.8637	0.6466	<.0001	0.0837	<.0001
COL6A3_zvalue	r	-0.0362915	0.24427	0.170167	0.0268619	-0.0345928	0.190013	0.377029	0.0778012	0.442794	0.00670211	0.175272	-0.0186077	1	0.129652	0.0155835	0.153786	0.848662	0.083187	0.126411	0.136654	0.351594	0.0281602	-0.366295	-0.0189742	-0.0683351	-0.120082	-0.165431	0.152859	-0.152819	0.0163389
	p value	0.0002	<.0001	<.0001	0.0064	0.0004	<.0001	<.0001	<.0001	<.0001	0.496	<.0001	0.0587	_	<.0001	0.1134	<.0001	<.0001	<.0001	<.0001	<.0001	<.0001	0.0042	<.0001	0.0539	<.0001	<.0001	<.0001	<.0001	<.0001	0.097
F9_zvalue	r	0.00345972	0.0803472	0.128207	-0.148209	0.0135834	-0.0692507	0.07835	-0.00293384	0.0618016	0.11608	0.00177589	-0.0101512	0.129652	1	-0.183248	-0.102579	0.0825874	-0.0328453	-0.052337	0.940458	0.0954204	0.0190577	-0.220385	-0.324156	-0.0193375	-0.117129	0.0837956	0.0513116	-0.229554	0.272722
	p value	0.7253	<.0001	<.0001	<.0001	0.1676	<.0001	<.0001	0.7657	<.0001	<.0001	0.8568	0.3025	<.0001	_	<.0001	<.0001	<.0001	0.0008	<.0001	<.0001	<.0001	0.0529	<.0001	<.0001	0.0495	<.0001	<.0001	<.0001	<.0001	<.0001
EPHA4_zvalue	r	-0.0595051	0.0196022	-0.0147648	0.0861097	-0.0221455	0.109271	0.0405302	0.0042754	0.0951688	-0.0473004	0.016387	-0.179773	0.0155835	-0.183248	1	0.088893	0.0700913	0.00480362	0.136853	-0.164148	0.169774	-0.0183365	0.0325633	0.164852	-0.130428	0.12664	-0.0602691	0.14653	0.0603397	-0.176406
	p value	<.0001	0.0464	0.1337	<.0001	0.0245	<.0001	<.0001	0.6641	<.0001	<.0001	0.096	<.0001	0.1134	<.0001	_	<.0001	<.0001	0.6256	<.0001	<.0001	<.0001	0.0625	0.0009	<.0001	<.0001	<.0001	<.0001	<.0001	<.0001	<.0001
CDON_zvalue	r	-0.0386397	-0.0314655	-0.0683076	0.199579	-0.0511504	-0.0316632	-0.0573826	0.0525489	-0.0346211	0.178135	-0.0296834	0.024012	0.153786	-0.102579	0.088893	1	0.153036	0.0949551	0.0765008	-0.0983902	-0.0590974	-0.11091	0.144779	0.19646	0.0335341	0.0211563	0.00783051	-0.000396112	-0.0138815	0.0377374
	p value	<.0001	0.0014	<.0001	<.0001	<.0001	0.0013	<.0001	<.0001	0.0004	<.0001	0.0026	0.0147	<.0001	<.0001	<.0001	_	<.0001	<.0001	<.0001	<.0001	<.0001	<.0001	<.0001	<.0001	0.0007	0.0316	0.4264	0.9679	0.1585	0.0001
COL28A1_zvalue	r	-0.00803886	0.288842	0.221446	-0.0157301	0.0282583	0.195787	0.452709	0.119176	0.525257	-0.0152256	0.185576	-0.00644169	0.848662	0.0825874	0.0700913	0.153036	1	0.104254	0.241028	0.0941736	0.365556	0.0203748	-0.366481	0.0577912	-0.0711528	-0.126965	-0.215342	0.209651	-0.146177	-0.0232991
	p value	0.4142	<.0001	<.0001	0.1101	0.0041	<.0001	<.0001	<.0001	<.0001	0.122	<.0001	0.5129	<.0001	<.0001	<.0001	<.0001	_	<.0001	<.0001	<.0001	<.0001	0.0385	<.0001	<.0001	<.0001	<.0001	<.0001	<.0001	<.0001	0.0179
SVEP1_sushi_zvalue	r	0.127386	0.179036	0.20289	0.0182733	0.114622	0.145096	0.107467	0.916663	0.107279	-0.108664	0.0300056	0.0615036	0.083187	-0.0328453	0.00480362	0.0949551	0.104254	1	0.165209	-0.0379687	0.169395	0.0627443	-0.131282	-0.0528407	-0.0610564	-0.0902715	-0.218948	0.191912	-0.0960894	-0.0302607
	p value	<.0001	<.0001	<.0001	0.0634	<.0001	<.0001	<.0001	<.0001	<.0001	<.0001	0.0023	<.0001	<.0001	0.0008	0.6256	<.0001	<.0001	_	<.0001	0.0001	<.0001	<.0001	<.0001	<.0001	<.0001	<.0001	<.0001	<.0001	<.0001	0.0021
PCDHGA10_zvalue	r	0.172174	0.257548	0.302482	-0.0664591	0.115212	0.284298	0.294096	0.135624	0.209396	-0.104691	0.0449281	0.0323861	0.126411	-0.052337	0.136853	0.0765008	0.241028	0.165209	1	-0.0427104	0.279717	0.179793	-0.107308	0.140879	-0.0122752	-0.035592	-0.164683	0.276524	-0.0397754	0.0531548
	p value	<.0001	<.0001	<.0001	<.0001	<.0001	<.0001	<.0001	<.0001	<.0001	<.0001	<.0001	0.001	<.0001	<.0001	<.0001	<.0001	<.0001	<.0001	_	<.0001	<.0001	<.0001	<.0001	<.0001	0.2124	0.0003	<.0001	<.0001	<.0001	<.0001
F9ab_zvalue	r	0.00266387	0.075794	0.106683	-0.12686	0.00358034	-0.0629657	0.075237	0.00347798	0.0886662	0.146613	0.020888	-0.0124308	0.136654	0.940458	-0.164148	-0.0983902	0.0941736	-0.0379687	-0.0427104	1	0.0791014	0.0193319	-0.235301	-0.279526	-0.0164023	-0.139603	0.0551571	0.0864052	-0.287931	0.296343
	p value	0.7867	<.0001	<.0001	<.0001	0.7161	<.0001	<.0001	0.7239	<.0001	<.0001	0.0338	0.2067	<.0001	<.0001	<.0001	<.0001	<.0001	0.0001	<.0001	_	<.0001	0.0496	<.0001	<.0001	0.0957	<.0001	<.0001	<.0001	<.0001	<.0001
FSTL3_zvalue	r	-0.00962451	0.359224	0.308981	-0.172994	-0.0134474	0.332632	0.398551	0.134454	0.372582	-0.142713	0.103668	-0.0127869	0.351594	0.0954204	0.169774	-0.0590974	0.365556	0.169395	0.279717	0.0791014	1	0.257673	-0.309828	-0.0554118	-0.105736	-0.104223	-0.213029	0.243712	-0.0942404	-0.0298357
	p value	0.3283	<.0001	<.0001	<.0001	0.1719	<.0001	<.0001	<.0001	<.0001	<.0001	<.0001	0.194	<.0001	<.0001	<.0001	<.0001	<.0001	<.0001	<.0001	<.0001	_	<.0001	<.0001	<.0001	<.0001	<.0001	<.0001	<.0001	<.0001	0.0024
TIMP4_zvalue	r	0.0652607	0.0802936	0.127135	-0.181267	0.0101191	0.247485	0.133297	0.0472518	0.096849	-0.0703777	0.033729	0.0100688	0.0281602	0.0190577	-0.0183365	-0.11091	0.0203748	0.0627443	0.179793	0.0193319	0.257673	1	-0.0717856	-0.012154	0.00679686	0.0315404	-0.0270301	0.0913544	-0.0226735	0.0473365
	p value	<.0001	<.0001	<.0001	<.0001	0.304	<.0001	<.0001	<.0001	<.0001	<.0001	0.0006	0.3064	0.0042	0.0529	0.0625	<.0001	0.0385	<.0001	<.0001	0.0496	<.0001	_	<.0001	0.217	0.4899	0.0014	0.006	<.0001	0.0213	<.0001
EGFR_zvalue	r	-0.0305097	-0.30643	-0.274471	0.209945	-0.11906	-0.0664604	-0.371416	-0.153033	-0.474604	0.243237	-0.188321	0.016663	-0.366295	-0.220385	0.0325633	0.144779	-0.366481	-0.131282	-0.107308	-0.235301	-0.309828	-0.0717856	1	0.168887	0.198617	0.21938	0.393468	-0.23958	0.279951	0.0176791
	p value	0.0019	<.0001	<.0001	<.0001	<.0001	<.0001	<.0001	<.0001	<.0001	<.0001	<.0001	0.0905	<.0001	<.0001	0.0009	<.0001	<.0001	<.0001	<.0001	<.0001	<.0001	<.0001	_	<.0001	<.0001	<.0001	<.0001	<.0001	<.0001	0.0725
CILP2_zvalue	r	-0.0625776	-0.116522	-0.11179	0.259238	-0.0557056	0.0311941	-0.0478865	-0.0578483	-0.0263625	0.121719	-0.0296394	0.0170227	-0.0189742	-0.324156	0.164852	0.19646	0.0577912	-0.0528407	0.140879	-0.279526	-0.0554118	-0.012154	0.168887	1	-0.0612345	0.0429037	-0.0252436	0.0100396	0.0716889	-0.0305143
	p value	<.0001	<.0001	<.0001	<.0001	<.0001	0.0015	<.0001	<.0001	0.0074	<.0001	0.0026	0.0838	0.0539	<.0001	<.0001	<.0001	<.0001	<.0001	<.0001	<.0001	<.0001	0.217	<.0001	_	<.0001	<.0001	0.0103	0.3078	<.0001	0.0019
F11_zvalue	r	0.0115743	-0.025873	-0.0595989	0.0436559	-0.0343235	-0.0441662	-0.00315516	-0.0561858	-0.0558804	0.0863142	-0.0278232	0.0174714	-0.0683351	-0.0193375	-0.130428	0.0335341	-0.0711528	-0.0610564	-0.0122752	-0.0164023	-0.105736	0.00679686	0.198617	-0.0612345	1	-0.156441	-0.0227381	-0.136216	-0.198573	0.269078
	p value	0.2397	0.0086	<.0001	<.0001	0.0005	<.0001	0.7486	<.0001	<.0001	<.0001	0.0047	0.0759	<.0001	0.0495	<.0001	0.0007	<.0001	<.0001	0.2124	0.0957	<.0001	0.4899	<.0001	<.0001	_	<.0001	0.0209	<.0001	<.0001	<.0001
SERPINC1_zvalue	r	-0.0713906	-0.00952972	-0.012251	-0.0269269	-0.185487	0.0926745	-0.126277	-0.081024	-0.229495	0.136197	-0.150209	0.00169054	-0.120082	-0.117129	0.12664	0.0211563	-0.126965	-0.0902715	-0.035592	-0.139603	-0.104223	0.0315404	0.21938	0.0429037	-0.156441	1	0.557672	0.011522	0.689965	-0.137467
	p value	<.0001	0.333	0.2133	0.0062	<.0001	<.0001	<.0001	<.0001	<.0001	<.0001	<.0001	0.8637	<.0001	<.0001	<.0001	0.0316	<.0001	<.0001	0.0003	<.0001	<.0001	0.0014	<.0001	<.0001	<.0001	_	<.0001	0.2418	<.0001	<.0001
PROC_zvalue	r	-0.0466203	-0.150261	-0.121052	0.0126901	-0.161429	-0.0434357	-0.216317	-0.186963	-0.387032	0.242347	-0.224366	0.00451339	-0.165431	0.0837956	-0.0602691	0.00783051	-0.215342	-0.218948	-0.164683	0.0551571	-0.213029	-0.0270301	0.393468	-0.0252436	-0.0227381	0.557672	1	-0.176937	0.556452	-0.0321776
	p value	<.0001	<.0001	<.0001	0.1974	<.0001	<.0001	<.0001	<.0001	<.0001	<.0001	<.0001	0.6466	<.0001	<.0001	<.0001	0.4264	<.0001	<.0001	<.0001	<.0001	<.0001	0.006	<.0001	0.0103	0.0209	<.0001	_	<.0001	<.0001	0.0011
PLAUR_zvalue	r	0.105686	0.412383	0.401484	-0.128736	0.080909	0.147639	0.271512	0.183219	0.257288	-0.12342	0.174929	0.0448941	0.152859	0.0513116	0.14653	-0.000396112	0.209651	0.191912	0.276524	0.0864052	0.243712	0.0913544	-0.23958	0.0100396	-0.136216	0.011522	-0.176937	1	-0.0749955	0.00190818
	p value	<.0001	<.0001	<.0001	<.0001	<.0001	<.0001	<.0001	<.0001	<.0001	<.0001	<.0001	<.0001	<.0001	<.0001	<.0001	0.9679	<.0001	<.0001	<.0001	<.0001	<.0001	<.0001	<.0001	0.3078	<.0001	0.2418	<.0001	_	<.0001	0.8463
F2_zvalue	r	-0.0184483	-0.0358064	-0.0183768	0.0127864	-0.10291	0.0296883	-0.120509	-0.0787078	-0.30878	0.00277902	-0.176879	0.0170292	-0.152819	-0.229554	0.0603397	-0.0138815	-0.146177	-0.0960894	-0.0397754	-0.287931	-0.0942404	-0.0226735	0.279951	0.0716889	-0.198573	0.689965	0.556452	-0.0749955	1	-0.280096
	p value	0.0609	0.0003	0.0619	0.194	<.0001	0.0026	<.0001	<.0001	<.0001	0.7777	<.0001	0.0837	<.0001	<.0001	<.0001	0.1585	<.0001	<.0001	<.0001	<.0001	<.0001	0.0213	<.0001	<.0001	<.0001	<.0001	<.0001	<.0001	_	<.0001
PROS1_zvalue	r	-0.0334874	-0.0391318	0.0118813	0.0231939	-0.0757083	-0.0276625	0.00697138	-0.0538357	-0.0700655	0.257379	-0.0554537	0.0432638	0.0163389	0.272722	-0.176406	0.0377374	-0.0232991	-0.0302607	0.0531548	0.296343	-0.0298357	0.0473365	0.0176791	-0.0305143	0.269078	-0.137467	-0.0321776	0.00190818	-0.280096	1
	p value	0.0007	<.0001	0.2275	0.0185	<.0001	0.0049	0.4789	<.0001	<.0001	<.0001	<.0001	<.0001	0.097	<.0001	<.0001	0.0001	0.0179	0.0021	<.0001	<.0001	0.0024	<.0001	0.0725	0.0019	<.0001	<.0001	0.0011	0.8463	<.0001	_
r, Spearman's correlation coefficient
Adjusted for age, sex, race, field center, weight, height, and eGFR

## Sheet: ST8
Table S8. Additional VTE proteins that exceeded FDR-adjusted p<0.01 in the meta-analysis of ARIC, CHS, MESA, and HUNT.
Gene name	Protein name	Aptamer ID	HR_ARIC	P_ARIC	lower_95_ARIC	upper_95_ARIC	Assumption_p_ARIC	HR_CHS	P_CHS	lower_95_CHS	upper_95_CHS	Assumption_p_CHS	HR_MESA	P_MESA	lower_95_MESA	upper_95_MESA	Assumption_p_MESA	HR_HUNT	P_HUNT	Lower_95_HUNT	Upper_95_HUNT	p_PH_Assumption_HUNT	P_value_meta3	Direction_meta3	HetDf_meta3	HetISq_meta3	HetChiSq_meta3	HetPVal_meta3	FDR_meta3	P_value_meta4	Direction_meta4	HetDf_meta4	HetISq_meta4	HetChiSq_meta4	HetPVal_meta4	FDR_meta4	HR_meta3	HR_meta4
TREM1	Triggering receptor expressed on myeloid cells 1	9266_1	1.27881	9.09267e-08	1.16851	1.39951	0.713744	1.13085	0.40049	0.848994	1.50629	0.278562	1.16114	0.104594	0.969456	1.39072	0.5819	1.09981	0.123675	0.974354	1.24141	0.488945	3.247e-08	+++	2	0	1.345	0.5104	5.39651e-05	4.154e-08	++++	3	28.5	4.193	0.2413	3.45197e-05	1.24483	1.20069
SELE	E-selectin	3470_1	0.949248	0.267555	0.865748	1.0408	0.605279	0.875182	0.325223	0.671031	1.14144	0.328347	0.823862	0.0303442	0.691349	0.981773	0.687317	0.702124	1.06219e-08	0.622002	0.792567	0.00717333	0.02856	---	2	4.4	2.093	0.3512	0.346472	7.974e-07	----	3	80.3	15.246	0.001618	0.000330999	0.916585	0.847809
IGFBP2	Insulin-like growth factor-binding protein 2	8469_41	1.14218	0.0122716	1.02931	1.26743	0.263109	1.32722	0.0880813	0.958662	1.83746	0.408495	1.08948	0.412662	0.887506	1.33743	0.794863	1.26942	0.000413903	1.11198	1.44914	0.418988	0.00296	+++	2	0	1.02	0.6006	0.123908	9.091e-06	++++	3	0	2.626	0.4529	0.00212339	1.14488	1.18235
MASP1	Mannan-binding lectin serine protease 1:Mannan-binding lectin serine protease 1 light chain	3605_77	0.929827	0.13755	0.844689	1.02355	0.261452	0.747261	0.0881389	0.534625	1.04447	0.437204	0.777163	0.0146753	0.634709	0.951589	0.48994	0.787989	0.000190069	0.695301	0.893033	0.0213359	0.006166	---	2	43.9	3.567	0.1681	0.190955	1.338e-05	----	3	50.3	6.039	0.1097	0.00247084	0.889229	0.856501
VEGFA	Vascular endothelial growth factor A	2597_8	1.16038	0.00252854	1.0536	1.27799	0.134221	0.909171	0.526615	0.677073	1.22083	0.550212	1.07901	0.404795	0.902257	1.29038	0.684439	1.18759	0.00125397	1.06981	1.31833	0.0316509	0.005808	+-+	2	23.2	2.606	0.2718	0.185149	3.18e-05	+-++	3	9.5	3.317	0.3453	0.00528516	1.12176	1.14625
OGN	Mimecan	17224_12	1.11861	0.0183241	1.01914	1.22779	0.993288	1.12023	0.401101	0.859429	1.46019	0.55171	1.03076	0.738222	0.862975	1.23116	0.613016	1.28611	7.1928e-05	1.13586	1.45622	0.0745525	0.01673	+++	2	0	0.657	0.7201	0.290706	3.378e-05	++++	3	39.4	4.949	0.1756	0.00543313	1.10087	1.15108
BPIFB1	BPI fold-containing family B member 1	15367_38	1.13288	0.00859988	1.03221	1.24337	0.918129	1.28605	0.0582962	0.991203	1.6686	0.414274	1.2179	0.0210749	1.03007	1.43999	0.353593	1.09806	0.109516	0.979199	1.23136	0.280913	0.0001301	+++	2	0	1.169	0.5573	0.021295	4.799e-05	++++	3	0	1.845	0.6052	0.00747744	1.16369	1.14259
COL13A1	Collagen alpha-1(XIII) chain	6570_1	0.864624	0.0022065	0.787728	0.949025	0.0714211	1.01339	0.917109	0.788899	1.30175	0.883987	0.789274	0.00759201	0.663403	0.939027	0.250047	0.907332	0.0847692	0.812349	1.01342	0.00588233	0.0001917	-+-	2	23	2.597	0.273	0.027309	5.316e-05	-+--	3	4.6	3.146	0.3696	0.00779576	0.862086	0.876867
B4GALT2	Beta-1,4-galactosyltransferase 2	9595_11	0.847052	0.00137667	0.765154	0.937716	0.942823	1.06815	0.632151	0.815456	1.39915	0.723525	0.949782	0.560915	0.798366	1.12991	0.672623	0.82887	0.00190061	0.736272	0.933113	0.0103493	0.00583	-+-	2	37.5	3.202	0.2017	0.185149	5.29e-05	-+--	3	26.9	4.106	0.2502	0.00779576	0.889229	0.86875
HetISq: I² statistic, percentage of total variance explained by study heterogeneity
HetChiSq: chi-squared ('Q') value representing the heterogeneity across studies
HetPVal: p-value from Cochran’s Q test for heterogeneity
HetDf: degrees of freedom for Cochran’s Q test for heterogeneity

## Sheet: ST9
Table S9. Full association results between all aptamer proteins and non-cancer VTE in the meta-analysis of ARIC, CHS, MESA, and HUNT.
Gene name	Protein name	Aptamer ID	Effect (Beta)	StdErr	HR	P value	Direction	HetISq	HetChiSq	HetDf	HetPVal	N	FDR
F8	Coagulation Factor VIII	13499_30	0.3221	0.0329	1.38002	1.352e-22	++++	77.2	13.135	3	0.004353	20644	6.74107e-19
VWF	von Willebrand factor	3050_7	0.2145	0.0314	1.23924	8.984e-12	++++	49.1	5.896	3	0.1168	20645	2.23971e-08
WFDC2	WAP four-disulfide core domain protein 2	11388_75	0.2494	0.0373	1.28326	2.249e-11	++++	15.4	3.545	3	0.315	20644	3.73784e-08
ABO	Histo-blood group ABO system transferase	9253_52	0.1752	0.0308	1.19148	1.277e-08	++++	21	3.795	3	0.2845	20645	1.59178e-05
GDF15	Growth/differentiation factor 15	4374_45	0.2104	0.0379	1.23417	2.739e-08	++++	0	1.349	3	0.7175	20642	2.73133e-05
TREM1	Triggering receptor expressed on myeloid cells 1	9266_1	0.1829	0.0334	1.20069	4.154e-08	++++	28.5	4.193	3	0.2413	20636	3.45197e-05
TAGLN	Transgelin	15640_54	0.2128	0.0391	1.23714	5.291e-08	++++	3.3	3.102	3	0.3762	20635	3.7687e-05
CBLN4	Cerebellin-4	5688_65	-0.1639	0.0314	0.848827	1.858e-07	----	1.6	3.05	3	0.384	20640	0.0001158
CST3	Cystatin-C	2609_59	0.2185	0.0426	1.24421	2.923e-07	++++	0	2.424	3	0.4892	20633	0.000161934
SVEP1	Sushi, von Willebrand factor type A, EGF and pentraxin domain-containing protein 1:EGF-like domains 4-6	11178_21	0.1644	0.0327	1.17869	4.845e-07	++++	0	0.235	3	0.9717	20634	0.000241572
RNASE1	Ribonuclease pancreatic	7211_2	0.2054	0.0412	1.22802	6.037e-07	+-++	10.3	3.343	3	0.3416	20624	0.000273641
SVEP1	Sushi, von Willebrand factor type A, EGF and pentraxin domain-containing protein 1:Sushi 15-18	11109_56	0.1624	0.0331	1.17633	9.294e-07	++++	0	0.8	3	0.8494	20630	0.000330999
COL6A3	Collagen alpha-3(VI) chain:Bovine pancreatic trypsin inhibitor/Kunitz inhibitor domain, isoform 1	11196_31	0.2056	0.0418	1.22826	8.704e-07	+-++	0	2.782	3	0.4264	20626	0.000330999
SELE	E-selectin	3470_1	-0.1651	0.0334	0.847809	7.974e-07	----	80.3	15.246	3	0.001618	20645	0.000330999
F9	Coagulation factor IX	4876_32	0.1685	0.0348	1.18353	1.279e-06	+-++	3.2	3.099	3	0.3766	20643	0.00042514
TIMP4	Metalloproteinase inhibitor 4	6462_12	0.1516	0.0322	1.16369	2.4e-06	+-++	6.9	3.223	3	0.3585	20641	0.0007479
TIMD4	T-cell immunoglobulin and mucin domain-containing protein 4	15449_33	0.1432	0.0305	1.15396	2.602e-06	+-++	25.2	4.012	3	0.2602	20645	0.000763151
COL28A1	Collagen alpha-1(XXVIII) chain	10702_1	0.1867	0.0404	1.20527	3.88e-06	++++	0	2.629	3	0.4525	20624	0.00107476
SET	Protein SET	5364_7	-0.153	0.0335	0.85813	4.822e-06	-+--	0	2.331	3	0.5066	20641	0.00126539
EPHA4	Ephrin type-A receptor 4	16288_17	-0.1443	0.0325	0.865628	9.298e-06	----	0	2.387	3	0.4961	20644	0.00212339
EGFR	Epidermal growth factor receptor	2677_1	-0.1564	0.0353	0.855217	9.382e-06	-+--	27.4	4.134	3	0.2473	20644	0.00212339
PCDHGA10	Protocadherin gamma-A10	6321_65	0.1473	0.0333	1.1587	9.795e-06	+-++	0	1.644	3	0.6494	20520	0.00212339
IGFBP2	Insulin-like growth factor-binding protein 2	8469_41	0.1675	0.0378	1.18235	9.091e-06	++++	0	2.626	3	0.4529	20645	0.00212339
FSTL3	Follistatin-related protein 3	3438_10	0.1776	0.0406	1.19435	1.203e-05	+-++	50.1	6.016	3	0.1108	20635	0.00247084
MASP1	Mannan-binding lectin serine protease 1:Mannan-binding lectin serine protease 1 light chain	3605_77	-0.1549	0.0356	0.856501	1.338e-05	----	50.3	6.039	3	0.1097	20625	0.00247084
F9	Coagulation factor IXab	5307_12	0.1546	0.0355	1.16719	1.335e-05	+-++	14.2	3.496	3	0.3212	20641	0.00247084
CILP2	Cartilage intermediate layer protein 2	8841_65	-0.1405	0.0322	0.868924	1.295e-05	-+--	59.8	7.46	3	0.05858	20640	0.00247084
CDON	Cell adhesion molecule-related/down-regulated by oncogenes	4541_49	-0.1411	0.0327	0.868402	1.593e-05	----	0	0.519	3	0.9148	20643	0.00283668
CNTN1	Contactin-1	2974_61	-0.1409	0.0332	0.868576	2.131e-05	----	0	1.694	3	0.6382	20643	0.00366385
VEGFA	Vascular endothelial growth factor A	2597_8	0.1365	0.0328	1.14625	3.18e-05	+-++	9.5	3.317	3	0.3453	20622	0.00528516
OGN	Mimecan	17224_12	0.1407	0.0339	1.15108	3.378e-05	++++	39.4	4.949	3	0.1756	20612	0.00543313
BPIFB1	BPI fold-containing family B member 1	15367_38	0.1333	0.0328	1.14259	4.799e-05	++++	0	1.845	3	0.6052	20641	0.00747744
COL13A1	Collagen alpha-1(XIII) chain	6570_1	-0.1314	0.0325	0.876867	5.316e-05	-+--	4.6	3.146	3	0.3696	20637	0.00779576
B4GALT2	Beta-1,4-galactosyltransferase 2	9595_11	-0.1407	0.0348	0.86875	5.29e-05	-+--	26.9	4.106	3	0.2502	20629	0.00779576
TNNT2	Troponin T, cardiac muscle	5315_22	0.1333	0.0334	1.14259	6.484e-05	++++	0	2.923	3	0.4037	20600	0.00923692
HSPB6	Heat shock protein beta-6	19127_1	0.153	0.0389	1.16532	8.447e-05	++++	0	2.212	3	0.5295	20636	0.0116991
FABP3	Fatty acid-binding protein, heart	5437_63	0.1866	0.0477	1.20515	9.199e-05	+-++	42.9	5.256	3	0.154	20645	0.0123963
CAMP	Antibacterial protein LL-37	15481_45	-0.1211	0.0311	0.885945	9.974e-05	-+--	59.7	7.45	3	0.05885	20645	0.0127514
DUSP13	Dual specificity protein phosphatase 13 isoform A	6525_17	-0.1322	0.0339	0.876166	9.757e-05	----	0	2.136	3	0.5446	20630	0.0127514
MDGA2	MAM domain-containing glycosylphosphatidylinositol anchor protein 2	19372_7	-0.1255	0.0324	0.882056	0.0001085	----	13.2	3.456	3	0.3265	20639	0.0134257
F11	Coagulation Factor XI	2190_55	0.1193	0.0309	1.12671	0.0001104	++-+	20.5	3.771	3	0.2872	20641	0.0134257
TNFRSF1B	Tumor necrosis factor receptor superfamily member 1B	8368_102	0.1394	0.0361	1.14958	0.0001147	+-++	31.9	4.406	3	0.2208	20637	0.0136165
ETS2	Protein C-ets-2	12350_86	0.1269	0.033	1.1353	0.000121	+-++	63.4	8.188	3	0.04229	20541	0.0137115
CA3	Carbonic anhydrase 3	3799_11	0.1248	0.0324	1.13292	0.0001185	++++	53	6.387	3	0.09423	20641	0.0137115
OIT3	Oncoprotein-induced transcript 3 protein	6296_36	0.1185	0.031	1.12581	0.0001326	++++	35	4.613	3	0.2024	20605	0.0146921
GHR	Growth hormone receptor	2948_58	-0.1408	0.0369	0.868663	0.0001358	----	0	2.869	3	0.4123	20644	0.0147195
CHST12	Carbohydrate sulfotransferase 12	6626_81	0.1191	0.0313	1.12648	0.0001438	+-++	61.5	7.79	3	0.05056	20632	0.015255
ADGRF5	Adhesion G protein-coupled receptor F5	6409_57	-0.1151	0.0304	0.891277	0.0001571	----	37.8	4.82	3	0.1854	20640	0.0163188
ADAMTS13	A disintegrin and metalloproteinase with thrombospondin motifs 13	3175_51	-0.1137	0.0303	0.892526	0.0001781	----	0	0.457	3	0.9282	20633	0.0177601
SERPINC1	Antithrombin-III	3344_60	-0.1246	0.0332	0.88285	0.0001753	--+-	47.6	5.726	3	0.1257	20643	0.0177601
PEF1	Peflin	19272_9	-0.1205	0.0323	0.886477	0.0001928	--+-	6.9	3.221	3	0.3588	20645	0.018849
TTN	Titin	11352_42	0.1233	0.0332	1.13122	0.000201	++++	0	2.726	3	0.4359	20523	0.0192728
MINPP1	Multiple inositol polyphosphate phosphatase 1	5586_66	0.1172	0.0316	1.12434	0.0002062	+-++	0	2.513	3	0.4729	20640	0.0193984
TNC	Tenascin	4155_3	0.1127	0.0306	1.1193	0.0002364	+-++	0	1.255	3	0.7398	20645	0.0218276
CXCL8	Interleukin-8	3447_64	0.1124	0.0307	1.11896	0.0002457	++++	78.5	13.985	3	0.002925	20486	0.0222738
CREBBP	CREB-binding protein	13614_6	0.1127	0.0308	1.1193	0.0002566	++++	56.4	6.874	3	0.07604	20642	0.0226557
B2M	Beta-2-microglobulin	3485_28	0.1418	0.0388	1.15235	0.000259	++++	0	0.111	3	0.9905	20628	0.0226557
C3	C3a anaphylatoxin	4900_8	-0.116	0.032	0.890475	0.000285	--+-	38.6	4.888	3	0.1802	20645	0.0245002
QSOX2	Sulfhydryl oxidase 2	8397_147	0.1171	0.0324	1.12423	0.0003026	+-++	54	6.515	3	0.08908	20645	0.0255723
GM2A	Ganglioside GM2 activator	15441_6	0.1395	0.0387	1.1497	0.0003088	+-++	73.1	11.143	3	0.01098	20620	0.0255839
PROC	Vitamin K-dependent protein C	2961_1	-0.1165	0.0323	0.89003	0.000313	----	42.9	5.253	3	0.1542	20640	0.0255839
RSPO4	R-spondin-4	8464_31	0.1189	0.0332	1.12626	0.0003345	++++	0	2.684	3	0.4429	20590	0.0269003
OMG	Oligodendrocyte-myelin glycoprotein	16908_5	-0.1148	0.0321	0.891544	0.0003556	----	0	2.626	3	0.4529	20645	0.0280463
AIF1L	Allograft inflammatory factor 1-like	18871_24	0.1295	0.0363	1.13826	0.00036	+--+	43.8	5.343	3	0.1484	20624	0.0280463
C6|C5	Complement C5b-C6 complex	4482_66	0.1129	0.0318	1.11952	0.0003762	++++	0	1.465	3	0.6905	20639	0.0288574
ARL5B	ADP-ribosylation factor-like protein 5B	17404_5	0.1058	0.0298	1.1116	0.0003846	++++	23.8	3.939	3	0.2681	20643	0.0290528
MSTN|GDF11	Growth/differentiation factor 11/8	2765_4	-0.1254	0.0354	0.882144	0.0003904	----	0	1.541	3	0.6728	20642	0.0290528
GLTPD2	Glycolipid transfer protein domain-containing protein 2	7948_129	-0.1209	0.0342	0.886123	0.0004	----	14	3.49	3	0.322	20645	0.0293294
KCNE3	Potassium voltage-gated channel subfamily E member 3	8067_21	0.1038	0.0294	1.10938	0.0004127	++++	67.2	9.154	3	0.02732	20556	0.0298221
UNC5B	Netrin receptor UNC5B	15394_79	0.1242	0.0354	1.13224	0.0004526	+--+	66.9	9.072	3	0.02835	20637	0.0320298
PLAUR	Urokinase plasminogen activator surface receptor	2652_15	0.124	0.0354	1.13202	0.0004561	++++	0	1.943	3	0.5843	20612	0.0320298
INSR	Insulin receptor	3448_13	-0.1096	0.0314	0.896193	0.0004892	----	0	0.452	3	0.9293	20643	0.0335496
TXNDC15	Thioredoxin domain-containing protein 15	6366_38	0.1098	0.0315	1.11605	0.0004912	+-++	49.7	5.969	3	0.1131	20645	0.0335496
FANK1	Fibronectin type 3 and ankyrin repeat domains protein 1	15581_16	0.1044	0.0301	1.11004	0.0005189	++++	49.5	5.941	3	0.1145	20530	0.0349626
GABARAP	Gamma-aminobutyric acid receptor-associated protein	17735_130	0.1164	0.0336	1.12345	0.0005402	+-++	43.6	5.319	3	0.1499	20631	0.0359125
MFAP4	Microfibril-associated glycoprotein 4	5636_10	-0.1157	0.0336	0.890742	0.0005838	----	0	0.42	3	0.936	20641	0.0378029
MRPL21	39S ribosomal protein L21, mitochondrial	8942_2	-0.1118	0.0325	0.894223	0.0005796	----	0	1.344	3	0.7187	20644	0.0378029
CXCL16	C-X-C motif chemokine 16	2436_49	0.113	0.0329	1.11963	0.0006004	++++	0	1.179	3	0.7581	20644	0.0380325
LIFR	Leukemia inhibitory factor receptor	5837_49	-0.1128	0.0329	0.893329	0.0006026	----	0	0.619	3	0.8921	20634	0.0380325
GP1BA	Platelet glycoprotein Ib alpha chain	4990_87	0.1069	0.0313	1.11282	0.0006234	++++	0	1.037	3	0.7922	20634	0.0385153
NDST1	Bifunctional heparan sulfate N-deacetylase/N-sulfotransferase 1	6927_7	-0.1184	0.0346	0.888341	0.0006257	----	0	0.762	3	0.8585	20640	0.0385153
GPC3	Glypican-3	4842_62	-0.1182	0.0347	0.888518	0.0006474	----	0	0.663	3	0.8818	20619	0.0385168
CACNA2D3	Voltage-dependent calcium channel subunit alpha-2/delta-3	8885_6	-0.1135	0.0333	0.892704	0.0006437	-+--	0	2.799	3	0.4237	20632	0.0385168
CXCL12	Stromal cell-derived factor 1	9278_9	0.1134	0.0333	1.12008	0.0006489	++++	0	1.227	3	0.7465	20635	0.0385168
SFRP1	Secreted frizzled-related protein 1	3221_54	0.1116	0.0328	1.11807	0.0006609	++++	0	1.888	3	0.596	20637	0.0387676
UGP2	UTP--glucose-1-phosphate uridylyltransferase	13939_14	0.1059	0.0311	1.11171	0.000673	++++	22.8	3.886	3	0.274	20609	0.0390183
C1R	Complement C1r subcomponent	3285_23	-0.1061	0.0314	0.899335	0.0007344	--+-	24.5	3.976	3	0.2641	20644	0.0419221
MAN1A2	Mannosyl-oligosaccharide 1,2-alpha-mannosidase IB	9077_10	-0.1086	0.0322	0.897089	0.0007399	-+--	0	1.979	3	0.5767	20628	0.0419221
CD209	CD209 antigen	3029_52	0.1009	0.0303	1.10617	0.0008565	++-+	61.8	7.863	3	0.04892	20642	0.0476606
BCAN	Brevican core protein	3461_58	-0.1167	0.035	0.889852	0.0008603	----	0	1.399	3	0.7057	20626	0.0476606
AIMP1	Endothelial monocyte-activating polypeptide 2	2714_78	-0.1189	0.0359	0.887897	0.0009306	----	1.3	3.038	3	0.3858	20623	0.0504941
CD109	CD109 antigen	3290_50	-0.1025	0.031	0.902578	0.0009317	----	0	0.251	3	0.9689	20640	0.0504941
ADAM22	Disintegrin and metalloproteinase domain-containing protein 22	7933_75	-0.1236	0.0374	0.883733	0.0009575	----	39	4.92	3	0.1777	20582	0.0507882
CSRP3	Cysteine and glycine-rich protein 3	9171_11	0.1045	0.0316	1.11016	0.0009483	++++	34	4.548	3	0.2081	20625	0.0507882
IL11RA	Interleukin-11 receptor subunit alpha	18216_22	-0.1122	0.034	0.893865	0.0009823	----	0	1.857	3	0.6026	20591	0.0515552
MYL6B	Myosin light chain 6B	14227_21	0.1007	0.0307	1.10594	0.001031	++++	36.4	4.714	3	0.194	20617	0.0533039
FCGR3B	Low affinity immunoglobulin gamma Fc region receptor III-B	3311_27	0.1017	0.031	1.10705	0.001037	++++	2.5	3.078	3	0.3797	20644	0.0533039
EPHA10	Ephrin type-A receptor 10	6036_78	0.0985	0.0301	1.10351	0.001055	+++-	54.3	6.558	3	0.08742	20597	0.0536758
CDH15	Cadherin-15:Cytoplasmic domain	11215_6	0.0996	0.0306	1.10473	0.001115	++++	51.1	6.136	3	0.1052	20645	0.0557748
GOLM1	Golgi membrane protein 1	17456_53	0.1045	0.0321	1.11016	0.001141	+-++	53.6	6.462	3	0.09119	20641	0.0557748
ATOX1	Copper transport protein ATOX1	19233_75	0.1139	0.035	1.12064	0.001123	+-++	42.2	5.189	3	0.1585	20615	0.0557748
FAP	Prolyl endopeptidase FAP	5029_3	-0.1082	0.0332	0.897448	0.001133	----	0	1.036	3	0.7924	20631	0.0557748
LILRA4	Leukocyte immunoglobulin-like receptor subfamily A member 4	8299_66	-0.1077	0.0332	0.897897	0.001184	----	0	1.982	3	0.5761	20621	0.0573148
TMEM132C	Transmembrane protein 132C:Cytoplasmic domain	11128_29	0.0985	0.0304	1.10351	0.001211	++++	0	0.407	3	0.9388	20570	0.0575052
CCL19	C-C motif chemokine 19	4922_13	0.0963	0.0298	1.10109	0.001206	++-+	0	2.396	3	0.4943	20613	0.0575052
KRT5	Keratin, type II cytoskeletal 5	11177_16	0.1103	0.0341	1.11661	0.001227	++++	0	1.56	3	0.6684	20626	0.057616
DCP1A	mRNA-decapping enzyme 1A	14008_22	0.1053	0.0326	1.11104	0.001248	+-++	17.1	3.617	3	0.3059	20548	0.057616
ALDOC	Fructose-bisphosphate aldolase C	9876_20	-0.1144	0.0354	0.891901	0.001244	----	36.6	4.732	3	0.1925	20639	0.057616
ITIH3	Inter-alpha-trypsin inhibitor heavy chain H3	7145_1	0.1048	0.0327	1.11049	0.001365	++++	0	0.244	3	0.9702	20644	0.0624394
MYOM3	Myomesin-3	13966_30	0.096	0.0302	1.10076	0.001462	+++-	52.1	6.263	3	0.0995	20628	0.0649504
TNFRSF1A	Tumor necrosis factor receptor superfamily member 1A	2654_19	0.1283	0.0403	1.13689	0.001472	+-++	34.2	4.558	3	0.2072	20631	0.0649504
A4GALT	Lactosylceramide 4-alpha-galactosyltransferase	8759_29	0.1019	0.032	1.10727	0.001453	++++	0	2.754	3	0.4311	20600	0.0649504
EVA1C	Protein eva-1 homolog C:Extracellular domain	8877_22	-0.1127	0.0354	0.893419	0.001468	-+--	25.4	4.021	3	0.2592	20582	0.0649504
IGFLR1	IGF-like family receptor 1	7244_16	0.1107	0.0349	1.11706	0.001508	+-++	27.1	4.117	3	0.2491	20604	0.0654683
CHST11	Carbohydrate sulfotransferase 11	7779_86	0.0976	0.0308	1.10252	0.00151	+-++	45.8	5.537	3	0.1365	20614	0.0654683
ITGB5|ITGAV	Integrin alpha-V: beta-5 complex	4917_62	-0.1082	0.0342	0.897448	0.001569	----	0	1.627	3	0.6533	20614	0.0668635
ADM	Adrenomedullin	7922_5	0.1038	0.0328	1.10938	0.001563	++++	0	1.191	3	0.7553	20500	0.0668635
STMN1	Stathmin	17367_5	0.1047	0.0333	1.11038	0.001636	+-++	28.3	4.185	3	0.2421	20573	0.067414
CLIC2	Chloride intracellular channel protein 2	17837_5	0.0974	0.0309	1.1023	0.001623	++++	0	2.517	3	0.4722	20632	0.067414
ASB9	Ankyrin repeat and SOCS box protein 9	19601_15	0.1103	0.035	1.11661	0.001625	++++	50.4	6.047	3	0.1094	20627	0.067414
TNNI2	Troponin I, fast skeletal muscle	5440_26	0.1039	0.0329	1.10949	0.001606	++++	30.7	4.329	3	0.2281	20643	0.067414
GORAB	RAB6-interacting golgin	7247_1	0.0994	0.0316	1.10451	0.001658	+++-	49.7	5.968	3	0.1132	20490	0.0677606
IGFBP1	Insulin-like growth factor-binding protein 1	2771_35	0.1089	0.0348	1.11505	0.001774	++++	8.2	3.268	3	0.3521	20645	0.071332
SERPINA4	Kallistatin	3449_58	-0.0967	0.0309	0.907828	0.001762	----	0	2.398	3	0.4939	20644	0.071332
GABARAPL1	Gamma-aminobutyric acid receptor-associated protein-like 1	12661_44	0.1041	0.0334	1.10971	0.001825	+-++	48.9	5.867	3	0.1183	20609	0.0719298
FAM3D	Protein FAM3D	13102_1	0.0974	0.0313	1.1023	0.001857	+--+	40.9	5.078	3	0.1662	20645	0.0719298
REG3A	Regenerating islet-derived protein 3-alpha	15304_1	0.1074	0.0344	1.11338	0.001811	+-++	0	1.865	3	0.6008	20638	0.0719298
EPHB4	Ephrin type-B receptor 4	15530_33	0.11	0.0353	1.11628	0.001836	++++	0	1.328	3	0.7224	20638	0.0719298
CD300C	CMRF35-like molecule 6	5066_134	0.1005	0.0323	1.10572	0.001861	++++	0	0.382	3	0.944	20638	0.0719298
MYOC	Myocilin	16558_2	-0.1095	0.0353	0.896282	0.001902	-+--	63.1	8.139	3	0.04323	20641	0.072949
C1QTNF1	Complement C1q tumor necrosis factor-related protein 1	6304_8	0.0999	0.0322	1.10506	0.001927	++++	0	0.076	3	0.9946	20639	0.0733437
TXNDC5	Thioredoxin domain-containing protein 5	11212_7	0.1021	0.033	1.10749	0.001959	+-++	49.7	5.959	3	0.1136	20626	0.0734404
CRLF1	Cytokine receptor-like factor 1	14747_9	0.0965	0.0311	1.10131	0.001946	++++	0	2.742	3	0.4331	20587	0.0734404
FGF1	Fibroblast growth factor 1	3486_58	-0.1239	0.0401	0.883468	0.001982	----	0	2.571	3	0.4626	20500	0.0737481
ANXA10	Annexin A10	13605_16	0.1015	0.033	1.10683	0.002065	++++	18.9	3.698	3	0.296	20541	0.0757065
NCAN	Neurocan core protein	15573_110	-0.1055	0.0342	0.899874	0.002057	-+--	0	2.723	3	0.4363	20642	0.0757065
EPHA2	Ephrin type-A receptor 2	4834_61	0.1178	0.0383	1.12502	0.002103	+--+	10.9	3.366	3	0.3386	20621	0.0765369
ITPA	Inosine triphosphate pyrophosphatase	18916_25	0.0966	0.0315	1.10142	0.00214	++++	0	1.705	3	0.6357	20626	0.0773191
CNPY3	Protein canopy homolog 3	17327_3	0.1008	0.0329	1.10606	0.002165	+-++	0	2.621	3	0.4539	20629	0.0776596
ANGPT2	Angiopoietin-2	2602_2	0.1028	0.0336	1.10827	0.002185	++++	0	0.374	3	0.9455	20644	0.0778172
RBL2	Retinoblastoma-like protein 2	13565_2	0.0961	0.0316	1.10087	0.002337	++++	0	0.805	3	0.8482	20640	0.0817286
CD14	Monocyte differentiation antigen CD14	8969_49	0.1032	0.0339	1.10871	0.002344	+-++	53.2	6.408	3	0.09334	20626	0.0817286
ANGPTL1	Angiopoietin-related protein 1:N-term	9092_33	0.0957	0.0314	1.10043	0.002341	++++	7	3.227	3	0.3579	20576	0.0817286
CBR1	Carbonyl reductase [NADPH] 1	12381_26	0.0948	0.0313	1.09944	0.002476	+--+	0	2.519	3	0.4719	20635	0.0830119
EWSR1	RNA-binding protein EWS	12988_49	0.1014	0.0334	1.10672	0.002421	+-+-	68.8	9.602	3	0.02227	20610	0.0830119
ATRN	Attractin	15499_11	-0.0921	0.0305	0.912014	0.002514	----	0	0.04	3	0.9979	20641	0.0830119
BMP1	Bone morphogenetic protein 1	3348_49	-0.0997	0.0329	0.905109	0.002444	----	4.6	3.146	3	0.3697	20642	0.0830119
SCARF1	Scavenger receptor class F member 1	5129_12	0.0978	0.0323	1.10274	0.0025	+-++	0	0.646	3	0.8859	20634	0.0830119
RNASE6	Ribonuclease K6	5646_20	0.1085	0.0358	1.1146	0.002422	+-++	0	2.482	3	0.4785	20631	0.0830119
WSCD2	WSC domain-containing protein 2	6274_15	0.0993	0.0328	1.1044	0.002498	+-++	69.5	9.826	3	0.0201	20612	0.0830119
FAM3B	Protein FAM3B	9177_6	0.0947	0.0313	1.09933	0.002464	++++	0	1.471	3	0.689	20643	0.0830119
FGG|FGB|FGA	Fibrinogen	2796_62	-0.0965	0.032	0.90801	0.002553	--+-	0	2.772	3	0.4281	20641	0.0837451
MUC16	Mucin-16	15565_102	0.0937	0.0311	1.09823	0.002617	++++	0	0.283	3	0.9632	20597	0.0848915
FBLN1	Fibulin-1	6470_19	-0.0932	0.031	0.911011	0.002622	---+	62.8	8.072	3	0.04454	20643	0.0848915
AMY2A	Pancreatic alpha-amylase	18917_53	-0.0977	0.0325	0.906921	0.002683	-++-	27.1	4.113	3	0.2495	20644	0.0863061
MLYCD	Malonyl-CoA decarboxylase, mitochondrial	11538_216	0.0961	0.0321	1.10087	0.002718	++++	40.2	5.021	3	0.1703	20545	0.0868715
PPY	Pancreatic hormone	4588_1	0.0953	0.0319	1.09999	0.002789	++++	0	0.196	3	0.9782	20630	0.088573
ATG7	Ubiquitin-like modifier-activating enzyme ATG7	12627_97	0.0947	0.0317	1.09933	0.002828	+-++	55.1	6.676	3	0.08299	20627	0.0892431
ZNF174	Zinc finger protein 174	11486_26	0.0954	0.032	1.1001	0.002878	+-++	0	2.422	3	0.4895	20557	0.0900908
PLG	Angiostatin	3710_49	-0.0978	0.0328	0.90683	0.002891	----	14.4	3.504	3	0.3202	20643	0.0900908
VIT	Vitrin	6234_74	0.1125	0.0379	1.11907	0.002962	+--+	6.8	3.219	3	0.3591	20630	0.09173
SKP1	S-phase kinase-associated protein 1	3902_21	-0.1006	0.0339	0.904295	0.002995	----	0	1.822	3	0.6101	20606	0.0921794
BAIAP2	Brain-specific angiogenesis inhibitor 1-associated protein 2	19331_18	0.0953	0.0323	1.09999	0.003165	+-++	0	1.41	3	0.7032	20577	0.096814
CHST15	Carbohydrate sulfotransferase 15	4469_78	-0.0978	0.0332	0.90683	0.003212	--+-	22.3	3.862	3	0.2768	20645	0.0976526
VWA1	von Willebrand factor A domain-containing protein 1	6385_63	0.0949	0.0323	1.09955	0.003262	++++	0	1.223	3	0.7474	20632	0.0985717
SEMA3G	Semaphorin-3G	5628_21	-0.091	0.031	0.913018	0.003282	----	0	0.668	3	0.8807	20644	0.0985786
ADAMTS6	A disintegrin and metalloproteinase with thrombospondin motifs 6	6441_62	0.0911	0.031	1.09538	0.003332	+-+-	84.1	18.846	3	0.0002942	20567	0.0993935
NPPB	N-terminal pro-BNP	7655_11	0.0996	0.034	1.10473	0.003349	++++	0	0.25	3	0.9691	20645	0.0993935
CEACAM19	Carcinoembryonic antigen-related cell adhesion molecule 19	7048_4	0.0956	0.0326	1.10032	0.003395	++++	0	1.583	3	0.6632	20544	0.100163
GOLM2	Protein CASC4	10613_33	0.0899	0.0308	1.09406	0.003521	++-+	0	2.868	3	0.4123	20629	0.10184
AKR7A3	Aflatoxin B1 aldehyde reductase member 3	18173_11	-0.0955	0.0327	0.908918	0.003541	-+--	68.2	9.427	3	0.02412	20642	0.10184
AGER	Advanced glycosylation end product-specific receptor, soluble	4125_52	-0.0989	0.0339	0.905833	0.003554	----	20.5	3.775	3	0.2868	20645	0.10184
SEMA3C	Semaphorin-3C	6448_36	-0.1123	0.0384	0.893776	0.003505	----	12.5	3.429	3	0.3301	20614	0.10184
CDSN	Corneodesmosin	7085_81	0.0889	0.0305	1.09297	0.00351	+--+	31.4	4.373	3	0.2239	20624	0.10184
ALB	Serum albumin	18380_78	-0.0985	0.0338	0.906196	0.003603	----	0	1.328	3	0.7224	20644	0.102071
LY96|TLR4	Toll-like receptor 4:Lymphocyte antigen 96 complex	3647_49	-0.0996	0.0342	0.905199	0.003586	----	0	0.157	3	0.9843	20627	0.102071
IL19	Interleukin-19	3035_80	-0.0915	0.0315	0.912561	0.003648	----	0	1.038	3	0.792	20637	0.102762
SULT1E1	Estrogen sulfotransferase	16932_5	0.0895	0.0309	1.09363	0.00373	+++-	70.5	10.164	3	0.01722	20514	0.104482
DHFR	Dihydrofolate reductase	9823_2	0.0884	0.0307	1.09243	0.003934	+-++	0	2.78	3	0.4267	20635	0.109581
PPARGC1A	Peroxisome proliferator-activated receptor gamma coactivator 1-alpha	11825_27	-0.1117	0.0389	0.894313	0.004056	----	0	2.063	3	0.5595	20520	0.112351
HDGF	Hepatoma-derived growth factor	8953_47	0.0893	0.0311	1.09341	0.004092	+-++	0	1.408	3	0.7036	20615	0.112722
SHANK3	SH3 and multiple ankyrin repeat domains protein 3	13242_134	0.0923	0.0322	1.09669	0.004174	+--+	31	4.345	3	0.2265	20638	0.113806
MMP12	Macrophage metalloelastase	4496_60	0.1021	0.0356	1.10749	0.004177	++++	9.2	3.304	3	0.3471	20645	0.113806
ERH	Enhancer of rudimentary homolog	11614_29	0.0905	0.0317	1.09472	0.004332	+-++	53.5	6.449	3	0.09171	20601	0.117388
NAB1	NGFI-A-binding protein 1	13933_276	-0.0887	0.0313	0.91512	0.004585	----	0	1.557	3	0.6691	20645	0.123256
TNFRSF1B	Tumor necrosis factor receptor superfamily member 1B	3152_57	0.0984	0.0347	1.1034	0.004598	+-++	36.4	4.716	3	0.1938	20624	0.123256
IGKV1-5	Ig Kappa chain V-I region HK102- like	6561_77	-0.0914	0.0324	0.912653	0.004726	----	0	2.525	3	0.4708	20638	0.12601
CLSTN1	Calsyntenin-1	15521_4	-0.0926	0.0328	0.911558	0.004818	--+-	32	4.412	3	0.2203	20642	0.126539
KRT18	Keratin, type I cytoskeletal 18	5354_11	-0.1104	0.0392	0.895476	0.004822	----	0	0.607	3	0.8948	20470	0.126539
TLL1	Tolloid-like protein 1	6383_90	-0.0929	0.0329	0.911285	0.004783	--+-	19.7	3.737	3	0.2913	20644	0.126539
SLC26A7	Anion exchange transporter	13979_3	0.088	0.0313	1.09199	0.004888	++++	54.2	6.557	3	0.08744	20585	0.1276
CYP3A4	Cytochrome P450 3A4	7879_12	0.0937	0.0334	1.09823	0.005042	++++	8.3	3.272	3	0.3516	20531	0.130934
CRISPLD2	Cysteine-rich secretory protein LCCL domain-containing 2	5691_2	0.0844	0.0302	1.08806	0.005141	+++-	44.1	5.368	3	0.1468	20643	0.132129
NHLRC3	NHL repeat-containing protein 3	9087_8	-0.0994	0.0355	0.90538	0.005119	--+-	0	2.996	3	0.3923	20520	0.132129
MFAP2	Microfibrillar-associated protein 2	9294_45	0.0958	0.0343	1.10054	0.005192	+--+	25.8	4.045	3	0.2567	20629	0.132755
EFEMP1	EGF-containing fibulin-like extracellular matrix protein 1	8480_29	0.1028	0.0368	1.10827	0.005248	+-++	0	2.573	3	0.4622	20639	0.133503
CCL17	C-C motif chemokine 17	3519_3	0.0845	0.0303	1.08817	0.00531	+-+-	71.8	10.625	3	0.01393	20632	0.134394
NPTXR	Neuronal pentraxin receptor	15511_37	-0.094	0.0337	0.910283	0.005344	----	0	1.979	3	0.5768	20640	0.134572
B3GNT8	UDP-GlcNAc:betaGal beta-1,3-N-acetylglucosaminyltransferase 8	9297_12	-0.0907	0.0326	0.913292	0.005381	----	0	0.849	3	0.8377	20624	0.134822
ENO3	Beta-enolase	16616_137	-0.1	0.036	0.904837	0.005487	-+--	48.5	5.826	3	0.1204	20638	0.136791
FGF2	Fibroblast growth factor 2	3025_50	0.0808	0.0292	1.08415	0.005603	++++	56.1	6.827	3	0.07763	20645	0.137359
CTSA	Lysosomal protective protein	3179_51	0.0856	0.0309	1.08937	0.00562	++++	0	1.208	3	0.7511	20644	0.137359
KLKB1	Plasma kallikrein	4152_58	-0.09	0.0325	0.913931	0.005608	-+--	28.6	4.2	3	0.2407	20639	0.137359
LMAN2	Vesicular integral-membrane protein VIP36	9468_8	0.1086	0.0392	1.11472	0.005544	+--+	66.5	8.948	3	0.02999	20630	0.137359
MGAT2	Alpha-1,6-mannosyl-glycoprotein 2-beta-N-acetylglucosaminyltransferase	6909_40	-0.0995	0.036	0.90529	0.005722	-++-	82.1	16.752	3	0.0007947	20626	0.13864
EFNB3	Ephrin-B3:Cytoplasmic domain	7785_1	-0.0945	0.0342	0.909828	0.005728	----	0	0.896	3	0.8264	20597	0.13864
MSR1	Macrophage scavenger receptor types I and II:Extracellular domain	15533_97	0.0937	0.034	1.09823	0.005839	++++	0	0.031	3	0.9986	20642	0.139968
ITM2B	Integral membrane protein 2B	8086_49	-0.0916	0.0332	0.91247	0.005818	--+-	50.9	6.107	3	0.1065	20632	0.139968
LYG2	Lysozyme g-like protein 2	15416_54	0.0919	0.0333	1.09626	0.00587	++++	0	1.711	3	0.6345	20520	0.140037
THPO	Thrombopoietin	8059_1	0.0857	0.0311	1.08948	0.005901	++++	70.5	10.153	3	0.01731	20536	0.140107
F3	Tissue Factor	4931_59	0.0864	0.0314	1.09024	0.005971	+-++	33.8	4.53	3	0.2097	20598	0.141097
KCNE5	Potassium voltage-gated channel subfamily E regulatory beta subunit 5:Cytoplasmic domain	8908_14	-0.0918	0.0334	0.912288	0.006039	-+--	52.1	6.267	3	0.0993	20624	0.14203
PTGR1	Prostaglandin reductase 1	19617_5	-0.0908	0.0331	0.9132	0.006108	----	0	1.889	3	0.5957	20641	0.142404
SLAMF7	SLAM family member 7	5487_7	0.0876	0.032	1.09155	0.006112	+-++	48.7	5.849	3	0.1192	20644	0.142404
PLCG1	1-phosphatidylinositol 4,5-bisphosphate phosphodiesterase gamma-1	4563_61	-0.0893	0.0327	0.914571	0.006375	----	35.4	4.641	3	0.2001	20630	0.147841
CLSTN3	Calsyntenin-3	6291_55	0.0874	0.0321	1.09133	0.006494	+++-	53	6.377	3	0.09466	20607	0.149903
SLAMF1	Signaling lymphocytic activation molecule	7953_20	0.088	0.0324	1.09199	0.006597	+-++	44.4	5.397	3	0.1449	20604	0.151579
ANGPTL3	Angiopoietin-related protein 3	10391_1	0.0906	0.0334	1.09483	0.00675	+-++	2.1	3.063	3	0.3819	20645	0.153084
GALNT13	Polypeptide N-acetylgalactosaminyltransferase 13	10908_2	-0.1101	0.0407	0.895745	0.006816	----	0	0.454	3	0.9289	20500	0.153084
HSPA5	78 kDa glucose-regulated protein	16588_10	0.0856	0.0316	1.08937	0.006792	++-+	0	2.376	3	0.4981	20637	0.153084
NMB	Neuromedin-B	9321_400	0.0963	0.0356	1.10109	0.006792	+--+	24.7	3.983	3	0.2633	20592	0.153084
DEFB125	Beta-defensin 125	9486_13	0.0819	0.0303	1.08535	0.006801	++++	0	1.527	3	0.6761	20564	0.153084
C5	Complement C5	2381_52	0.089	0.0329	1.09308	0.006859	++++	1.4	3.041	3	0.3853	20632	0.153359
ALPP	Alkaline phosphatase, placental type	7813_6	0.0867	0.0321	1.09057	0.006972	++++	0	0.971	3	0.8083	20645	0.155189
PPP4R3A	Serine/threonine-protein phosphatase 4 regulatory subunit 3A	10866_60	0.0895	0.0333	1.09363	0.007136	+-++	45.1	5.469	3	0.1405	20644	0.15803
SLC6A14	Sodium- and chloride-dependent neutral and basic amino acid transporter B(0+)	13053_6	-0.0952	0.0354	0.909191	0.007163	----	3.2	3.098	3	0.3768	20572	0.15803
ADPRH	[Protein ADP-ribosylarginine] hydrolase	18395_5	-0.0927	0.0345	0.911467	0.007232	--+-	0	2.3	3	0.5125	20573	0.158849
SLC5A8	Sodium-coupled monocarboxylate transporter 1	13691_10	-0.0845	0.0315	0.918972	0.007376	----	0	2.243	3	0.5235	20641	0.161301
CLIC5	Chloride intracellular channel protein 5	12475_48	0.0935	0.035	1.09801	0.007562	++++	0	1.103	3	0.7763	20644	0.163221
IBSP	Bone sialoprotein 2	3415_61	0.0819	0.0306	1.08535	0.007507	++++	0	2.759	3	0.4302	20619	0.163221
FGG	Fibrinogen gamma chain	4989_7	-0.0868	0.0325	0.91686	0.007554	----	0	0.718	3	0.869	20641	0.163221
BAGE3	B melanoma antigen 3	6442_6	-0.0875	0.0328	0.916219	0.007657	----	0	0.348	3	0.9507	20634	0.164559
FABP4	Fatty acid-binding protein, adipocyte	15386_7	0.1195	0.045	1.12693	0.007835	+-++	15.1	3.534	3	0.3164	20645	0.166946
DSG2	Desmoglein-2	9484_75	0.0855	0.0322	1.08926	0.007817	+-++	0	2.432	3	0.4877	20645	0.166946
CAPG	Macrophage-capping protein	4968_50	0.0862	0.0325	1.09002	0.007983	+--+	62.6	8.029	3	0.04541	20634	0.169017
PIM1	Serine/threonine-protein kinase pim-1	5359_65	-0.1006	0.0379	0.904295	0.008	----	0	1.086	3	0.7804	20541	0.169017
CBLIF	Gastric intrinsic factor	17672_184	-0.0854	0.0323	0.918145	0.008084	----	0	2.075	3	0.557	20636	0.169608
MTHFSD	Methenyltetrahydrofolate synthase domain-containing protein	19129_15	-0.0934	0.0353	0.910829	0.008096	----	0	1.577	3	0.6646	20595	0.169608
SCUBE1	Signal peptide, CUB and EGF-like domain-containing protein 1	8989_40	0.0854	0.0323	1.08915	0.008204	+-++	26	4.054	3	0.2557	20644	0.171151
MRC1	Macrophage mannose receptor 1	2637_77	0.0844	0.032	1.08806	0.008308	+-++	0	1.114	3	0.7737	20644	0.172599
NOTCH1	Neurogenic locus notch homolog protein 1	5107_7	-0.0839	0.0319	0.919523	0.008574	----	6.7	3.214	3	0.3597	20643	0.177386
EPHB1	Ephrin type-B receptor 1	17680_12	0.0887	0.0338	1.09275	0.008709	++++	0	1.461	3	0.6912	20535	0.177963
PTGR2	Prostaglandin reductase 2	18943_4	0.0853	0.0325	1.08904	0.008699	+-++	0	1.701	3	0.6366	20575	0.177963
CDH3	Cadherin-3	2643_57	-0.0846	0.0322	0.91888	0.008666	----	0	2.372	3	0.4989	20645	0.177963
IGF2R	Cation-independent mannose-6-phosphate receptor	16057_6	0.0829	0.0316	1.08643	0.008748	+++-	52.1	6.259	3	0.09967	20639	0.178031
MUCL1	Mucin-like protein 1	10975_59	0.0824	0.0316	1.08589	0.009118	++++	0	3	3	0.3916	20541	0.179182
UROS	Uroporphyrinogen-III synthase	11248_43	0.0835	0.032	1.08709	0.009027	++++	15.6	3.554	3	0.3138	20586	0.179182
APOF	Apolipoprotein F	12370_30	0.0935	0.0358	1.09801	0.009097	++++	0	2.4	3	0.4937	20639	0.179182
ESD	S-formylglutathione hydrolase	4984_83	-0.0907	0.0347	0.913292	0.009003	--+-	0	2.357	3	0.5018	20574	0.179182
IFNA16	Interferon alpha-16	6421_52	-0.0954	0.0366	0.909009	0.009111	----	0	0.748	3	0.8618	20587	0.179182
MGAT4B	Alpha-1,3-mannosyl-glycoprotein 4-beta-N-acetylglucosaminyltransferase B	7141_21	-0.0878	0.0336	0.915944	0.008888	----	52.5	6.314	3	0.0973	20623	0.179182
UGT1A6	UDP-glucuronosyltransferase 1-6	7891_45	0.0796	0.0305	1.08285	0.009128	++++	0	2.065	3	0.5589	20611	0.179182
CHGB	Secretogranin-1	8235_48	0.0934	0.0357	1.0979	0.008951	++++	37.4	4.796	3	0.1873	20637	0.179182
RSPO3	R-spondin-3	8427_118	0.088	0.0337	1.09199	0.009094	++++	0	1.708	3	0.6352	20566	0.179182
KLK11	Kallikrein-11	2831_29	0.0869	0.0334	1.09079	0.009361	++++	34.1	4.552	3	0.2077	20632	0.183035
AHSP	Alpha-hemoglobin-stabilizing protein	9025_5	0.0828	0.0319	1.08632	0.009406	++++	0	0.599	3	0.8968	20629	0.183197
SUSD1	Sushi domain-containing protein 1	9582_93	-0.1	0.0386	0.904837	0.009592	----	0	1.261	3	0.7385	20503	0.186092
DOT1L	Histone-lysine N-methyltransferase, H3 lysine-79 specific	12692_56	0.0815	0.0316	1.08491	0.009889	+-++	4.7	3.149	3	0.3693	20537	0.188952
RSPO1	R-spondin-1	16614_27	0.0922	0.0357	1.09658	0.009891	++++	9.3	3.308	3	0.3465	20632	0.188952
MDM1	Nuclear protein MDM1	7898_29	0.0869	0.0337	1.09079	0.009885	++++	0	0.944	3	0.8148	20543	0.188952
HAVCR1	Hepatitis A virus cellular receptor 1	9021_1	0.081	0.0314	1.08437	0.009885	+--+	33.3	4.501	3	0.2122	20608	0.188952
SMOC1	SPARC-related modular calcium-binding protein 1	13118_5	0.1023	0.0397	1.10772	0.009975	++++	42	5.168	3	0.1599	20617	0.189203
CCN4	WNT1-inducible-signaling pathway protein 1	3057_55	-0.0804	0.0312	0.922747	0.00998	----	0	2.471	3	0.4806	20645	0.189203
PIWIL1	Piwi-like protein 1	12793_4	-0.09	0.035	0.913931	0.01007	----	33.9	4.54	3	0.2087	20582	0.190186
VWA2	von Willebrand factor A domain-containing protein 2	7128_9	-0.0989	0.0385	0.905833	0.01014	-+--	48.7	5.844	3	0.1194	20580	0.190785
VSIR	V-type immunoglobulin domain-containing suppressor of T-cell activation:Extracellular domain	14123_34	0.0843	0.0328	1.08796	0.01022	+-++	38.6	4.883	3	0.1806	20613	0.191037
ISG15	Ubiquitin-like protein ISG15	14151_4	0.0779	0.0303	1.08101	0.01023	++++	0	0.812	3	0.8465	20623	0.191037
PYGL	Glycogen phosphorylase, liver form	11441_11	-0.0851	0.0332	0.91842	0.01035	----	0	0.142	3	0.9864	20644	0.191841
IFI16	Gamma-interferon-inducible protein 16:Isoform 2, Hematopoietic expression, interferon-inducible nature, and nuclear localization 2	12893_159	0.0821	0.032	1.08556	0.01034	+-+-	72.4	10.889	3	0.01234	20596	0.191841
LILRB3	Leukocyte immunoglobulin-like receptor subfamily B member 3	11334_7	-0.0942	0.0369	0.910101	0.0107	----	0	2.893	3	0.4085	20541	0.195422
MOB1A	MOB kinase activator 1A	12426_19	-0.0823	0.0322	0.920996	0.01064	--+-	19.4	3.723	3	0.293	20636	0.195422
GSTO1	Glutathione S-transferase omega-1	12436_84	-0.081	0.0317	0.922194	0.0106	----	25	4	3	0.2615	20637	0.195422
LRP10	Low-density lipoprotein receptor-related protein 10	16610_13	0.0898	0.0352	1.09396	0.01067	+--+	59.7	7.451	3	0.05883	20628	0.195422
ENPP2	Ectonucleotide pyrophosphatase/phosphodiesterase family member 2	16892_23	0.0855	0.0335	1.08926	0.01082	+-++	8.7	3.286	3	0.3496	20645	0.196892
PSIP1	PC4 and SFRS1-interacting protein	17176_13	0.0825	0.0324	1.086	0.01091	+-++	51.9	6.238	3	0.1006	20632	0.197808
ANGPTL1	Angiopoietin-related protein 1:C-Term, Fibrinogen domian	11142_11	0.0812	0.032	1.08459	0.01108	++++	0	1.518	3	0.6781	20630	0.19944
ENTPD1	Ectonucleoside triphosphate diphosphohydrolase 1	7999_23	0.0873	0.0344	1.09122	0.01107	+-++	26	4.054	3	0.2556	20603	0.19944
ANAPC10	Anaphase-promoting complex subunit 10	12345_4	-0.0981	0.0386	0.906558	0.01114	----	0	1.831	3	0.6081	20550	0.199799
SPTLC2	Serine palmitoyltransferase 2	7267_2	0.0852	0.0336	1.08893	0.01119	++++	27.3	4.129	3	0.2479	20547	0.199976
CXCL12	Stromal cell-derived factor 1	3516_60	0.0838	0.0331	1.08741	0.01127	++-+	0	2.145	3	0.5429	20645	0.200686
PXDN	Peroxidasin homolog	13463_1	0.0916	0.0363	1.09593	0.0116	+-++	59.4	7.387	3	0.06055	20640	0.202578
SNU13	NHP2-like protein 1	13602_6	-0.0894	0.0354	0.91448	0.01162	-++-	0	2.539	3	0.4683	20584	0.202578
AMY2B	Alpha-amylase 2B	15556_49	-0.0853	0.0337	0.918237	0.01153	-++-	27.3	4.125	3	0.2483	20638	0.202578
MB	Myoglobin	3042_7	-0.0899	0.0356	0.914023	0.01159	-+-+	63.5	8.225	3	0.04159	20643	0.202578
TF	Serotransferrin	4162_54	-0.0825	0.0327	0.920811	0.0116	--+-	53.5	6.449	3	0.09171	20645	0.202578
APLP1	Amyloid-like protein 1	7210_25	-0.0866	0.0342	0.917044	0.01143	----	0	0.322	3	0.9558	20645	0.202578
GSN	Gelsolin	16607_78	-0.0817	0.0324	0.921548	0.01172	-++-	43.8	5.339	3	0.1486	20645	0.203609
SRSF7	Serine/arginine-rich splicing factor 7	12987_12	0.084	0.0334	1.08763	0.01179	+-++	30.6	4.325	3	0.2285	20616	0.203738
ANXA2	Annexin A2	13700_10	0.0816	0.0324	1.08502	0.01185	++++	0	1.154	3	0.7642	20638	0.203738
CXCL13	C-X-C motif chemokine 13	3487_32	0.077	0.0306	1.08004	0.01183	+-++	26.2	4.065	3	0.2545	20601	0.203738
COLGALT1	Procollagen galactosyltransferase 1	5638_23	-0.0831	0.0331	0.920259	0.01205	----	0	1.027	3	0.7947	20629	0.206465
SAA1	Serum amyloid A-1 protein	15515_2	0.0783	0.0312	1.08145	0.0122	+++-	46.9	5.652	3	0.1299	20645	0.207608
EPHA3	Ephrin type-A receptor 3	3432_21	-0.0972	0.0388	0.907375	0.01216	--+-	0	1.307	3	0.7276	20477	0.207608
VCAM1	Vascular cell adhesion protein 1	2967_8	-0.0871	0.0348	0.916585	0.01237	----	0	0.601	3	0.8963	20643	0.209074
PHPT1	14 kDa phosphohistidine phosphatase	16882_27	0.0801	0.032	1.0834	0.01242	++++	0	1.063	3	0.7861	20637	0.20921
KLK3|SERPINA3	Alpha-1-antichymotrypsin complex	4153_11	0.0784	0.0314	1.08156	0.01254	++++	0	2.855	3	0.4145	20637	0.209981
TFF1	Trefoil factor 1	9185_15	0.0785	0.0314	1.08166	0.01255	++++	36.3	4.709	3	0.1944	20645	0.209981
RANBP3	Ran-binding protein 3	14037_18	0.0825	0.0331	1.086	0.01263	+--+	53.7	6.482	3	0.09037	20629	0.210077
MYL3	Myosin light chain 3	18376_19	0.0833	0.0334	1.08687	0.01264	++++	4	3.126	3	0.3726	20645	0.210077
CFI	Complement factor I	2567_5	-0.0783	0.0314	0.924687	0.0127	--+-	0	1.629	3	0.6529	20643	0.210373
MAFG	Transcription factor MafG	19281_86	0.0842	0.0338	1.08785	0.01283	+-++	23.5	3.923	3	0.2699	20593	0.211452
ACTN2	Alpha-actinin-2	9844_138	0.0821	0.033	1.08556	0.01285	++++	0	2.562	3	0.4642	20643	0.211452
CD79A	B-cell antigen receptor complex-associated protein alpha chain	15674_3	0.0805	0.0324	1.08383	0.01305	+-++	58.2	7.176	3	0.06649	20585	0.212964
PFKM	ATP-dependent 6-phosphofructokinase, muscle type	17384_110	-0.0811	0.0327	0.922101	0.01307	----	0	1.334	3	0.7211	20640	0.212964
LNX1	E3 ubiquitin-protein ligase LNX	9936_27	0.0784	0.0316	1.08156	0.01302	++++	8.3	3.27	3	0.3518	20575	0.212964
FCER2	Low affinity immunoglobulin epsilon Fc receptor	3291_30	-0.0799	0.0322	0.923209	0.01316	+---	79.6	14.683	3	0.002108	20637	0.213038
LRRC4C	Leucine-rich repeat-containing protein 4C	9369_174	-0.0836	0.0337	0.919799	0.01314	--+-	0	2.868	3	0.4125	20614	0.213038
HDGF	Hepatoma-derived growth factor	16758_96	0.0789	0.032	1.0821	0.01362	+-++	21	3.797	3	0.2842	20621	0.219062
PFDN5	Prefoldin subunit 5	4271_75	0.0851	0.0345	1.08883	0.01361	--++	72.5	10.906	3	0.01224	20598	0.219062
IGFALS	Insulin-like growth factor-binding protein complex acid labile subunit	6605_17	-0.0818	0.0332	0.921456	0.01371	-+--	0	2.25	3	0.5221	20638	0.219801
C4BPA	C4b-binding protein alpha chain	9449_150	0.0854	0.0347	1.08915	0.0138	++++	0	1.957	3	0.5814	20644	0.220535
TREM2	Triggering receptor expressed on myeloid cells 2	16300_4	0.0782	0.0318	1.08134	0.01391	+++-	34.2	4.562	3	0.2068	20643	0.221194
MST1	Hepatocyte growth factor-like protein	4407_10	0.0781	0.0318	1.08123	0.01393	+-++	0	2.622	3	0.4536	20645	0.221194
PSG2	Pregnancy-specific beta-1-glycoprotein 2	6405_74	0.0754	0.0307	1.07832	0.01404	+-++	27.8	4.154	3	0.2453	20600	0.222233
APOC3	Apolipoprotein C-III	6461_54	-0.0799	0.0325	0.923209	0.01411	--+-	19.5	3.728	3	0.2923	20645	0.222634
KLB	Beta-klotho	19557_3	-0.0789	0.0322	0.924132	0.0142	----	0	1.229	3	0.7461	20643	0.223348
CPXM1	Probable carboxypeptidase X1	6255_74	0.0769	0.0314	1.07993	0.01435	+-++	0	1.842	3	0.6059	20638	0.224058
HSP90B1	Endoplasmin	6393_63	0.0764	0.0312	1.07939	0.01438	++++	0	0.48	3	0.9232	20643	0.224058
GALNT16	Polypeptide N-acetylgalactosaminyltransferase 16	8923_94	-0.0803	0.0328	0.922839	0.01433	----	23.8	3.935	3	0.2686	20639	0.224058
MMP9	Matrix metalloproteinase-9	2579_17	0.076	0.0311	1.07896	0.01447	+++-	63.3	8.164	3	0.04275	20643	0.224758
TRAF4	TNF receptor-associated factor 4	13041_47	-0.097	0.0397	0.907556	0.01461	----	0	2.153	3	0.5413	20506	0.224907
LRP11	Low-density lipoprotein receptor-related protein 11	15472_16	0.0813	0.0333	1.0847	0.01463	+-++	38.8	4.901	3	0.1792	20637	0.224907
MPZL1	Myelin protein zero-like protein 1	16845_15	0.0797	0.0326	1.08296	0.01458	++++	0	2.2	3	0.5319	20512	0.224907
FAAH2	Fatty-acid amide hydrolase 2	8396_42	0.0765	0.0313	1.0795	0.01466	++++	23.4	3.918	3	0.2705	20558	0.224907
HTR7	5-hydroxytryptamine receptor 7	13547_5	0.0689	0.0283	1.07133	0.01487	++++	0	2.581	3	0.4609	20629	0.227429
CNRIP1	CB1 cannabinoid receptor-interacting protein 1	18218_48	0.0739	0.0304	1.0767	0.01506	++++	26.9	4.102	3	0.2507	20639	0.228601
IGF1R	Insulin-like growth factor 1 receptor	4232_19	-0.08	0.0329	0.923116	0.01512	----	0	0.787	3	0.8526	20638	0.228601
RETREG1	Protein FAM134B	8556_5	0.0883	0.0363	1.09232	0.0151	-+++	79.2	14.442	3	0.002361	20513	0.228601
GOLM2	Protein CASC4	8838_10	0.0777	0.032	1.0808	0.01513	+--+	0	1.739	3	0.6284	20580	0.228601
STX1A	Syntaxin-1A	19553_14	0.09	0.0371	1.09417	0.01518	++-+	0	1.038	3	0.792	20604	0.228663
INHBB	Activin B	16746_12	0.0819	0.0338	1.08535	0.01531	+-++	0	2.761	3	0.4299	20501	0.229927
CAMP	Cathelicidin antimicrobial peptide	9384_17	-0.0756	0.0312	0.927187	0.01542	-+--	33.4	4.508	3	0.2116	20645	0.230883
TFF2	Trefoil factor 2	9191_8	0.0795	0.0329	1.08275	0.0156	++++	18.6	3.684	3	0.2976	20642	0.232879
SMPDL3A	Acid sphingomyelinase-like phosphodiesterase 3a	4771_10	-0.0768	0.0318	0.926075	0.0157	--+-	15.6	3.556	3	0.3136	20626	0.233672
INSL5	Insulin-like peptide INSL5	10462_14	0.0738	0.0306	1.07659	0.01575	+-++	0	0.477	3	0.9238	20603	0.233719
PARVA	Alpha-parvin	13434_172	0.0823	0.0342	1.08578	0.01603	++++	6.4	3.206	3	0.3609	20599	0.235222
PSPN	Persephin	2696_87	-0.0996	0.0413	0.905199	0.01597	----	25	4.001	3	0.2614	20601	0.235222
IGFBP4	Insulin-like growth factor-binding protein 4	2950_57	0.0841	0.0349	1.08774	0.01604	+--+	0	1.947	3	0.5835	20641	0.235222
SPINK14	Serine protease inhibitor Kazal-type 14	8587_21	0.0822	0.0341	1.08567	0.01599	+-++	0	1.301	3	0.729	20605	0.235222
RAMP1	Receptor activity-modifying protein 1	15436_40	0.0801	0.0334	1.0834	0.01647	+-++	24.1	3.95	3	0.2669	20489	0.240819
RNASET2	Ribonuclease T2	16913_8	0.0818	0.0343	1.08524	0.01711	+--+	43.2	5.284	3	0.1521	20631	0.249446
ACYP2	Acylphosphatase-2	12812_25	0.0805	0.0339	1.08383	0.01736	++-+	34.4	4.572	3	0.2059	20640	0.252353
APOA1	Apolipoprotein A-I	2750_3	-0.0755	0.0318	0.92728	0.01768	--+-	0	0.921	3	0.8203	20638	0.256257
SMURF1	E3 ubiquitin-protein ligase SMURF1	11557_3	0.0761	0.0323	1.07907	0.01851	++++	0	1.289	3	0.7318	20529	0.263688
MRC2	C-type mannose receptor 2	3041_55	-0.0744	0.0316	0.9283	0.01849	----	0	1.032	3	0.7934	20641	0.263688
RARRES2	Retinoic acid receptor responder protein 2	3079_62	0.0824	0.035	1.08589	0.01849	++-+	15.7	3.559	3	0.3132	20643	0.263688
LARGE1	Glycosyltransferase-like protein LARGE1	7935_26	-0.0808	0.0343	0.922378	0.01851	----	0	0.996	3	0.8021	20612	0.263688
ITIH5	Inter-alpha-trypsin inhibitor heavy chain H5	8233_2	-0.074	0.0314	0.928672	0.01844	----	0	0.171	3	0.9821	20639	0.263688
GPNMB	Transmembrane glycoprotein NMB:Extracellular domain	8289_8	0.0744	0.0315	1.07724	0.01826	+-++	0	1.301	3	0.729	20639	0.263688
CDCP1	CUB domain-containing protein 1	16818_200	0.0773	0.0329	1.08037	0.01892	+++-	4	3.126	3	0.3727	20642	0.264577
SAA2	Serum amyloid A-2 protein	18832_65	0.0701	0.0299	1.07262	0.01901	+++-	47.9	5.754	3	0.1242	20611	0.264577
DAP	Death-associated protein 1	19141_22	-0.0762	0.0324	0.926631	0.01875	----	0	2.768	3	0.4287	20645	0.264577
MBL2	Mannose-binding protein C	3000_66	0.0756	0.0322	1.07853	0.019	+--+	79.5	14.629	3	0.002162	20645	0.264577
NID1	Nidogen-1	3213_65	0.079	0.0337	1.0822	0.01905	++++	0	0.514	3	0.9158	20643	0.264577
PCYOX1L	Prenylcysteine oxidase-like	5599_88	0.0751	0.032	1.07799	0.01871	+-++	58.9	7.301	3	0.06289	20584	0.264577
CLEC3B	Tetranectin	5701_81	-0.0755	0.0321	0.92728	0.01876	----	8.4	3.275	3	0.3511	20644	0.264577
PCDH10	Protocadherin-10:Cytoplasmic domain	8780_2	-0.0759	0.0324	0.926909	0.01901	----	0	2.164	3	0.5392	20645	0.264577
GOLM1	Golgi membrane protein 1	8983_7	0.0731	0.0311	1.07584	0.01899	+-++	0	1.415	3	0.7021	20611	0.264577
PRMT3	Protein arginine N-methyltransferase 3	12696_166	-0.0821	0.0351	0.92118	0.01929	----	19.5	3.727	3	0.2925	20571	0.264873
MET	Hepatocyte growth factor receptor	2837_3	-0.0746	0.0319	0.928115	0.01936	-+--	26.5	4.083	3	0.2526	20643	0.264873
SLITRK5	SLIT and NTRK-like protein 5	4568_17	-0.0794	0.034	0.92367	0.01939	---+	42.7	5.238	3	0.1552	20642	0.264873
ST6GALNAC5	Alpha-N-acetylgalactosaminide alpha-2,6-sialyltransferase 5	7927_16	-0.0846	0.0362	0.91888	0.01934	----	0	1.987	3	0.575	20592	0.264873
TMPO	Lamina-associated polypeptide 2, isoforms beta/gamma	8265_225	0.0759	0.0324	1.07885	0.01922	+-++	65.6	8.727	3	0.03315	20617	0.264873
WFDC1	WAP four-disulfide core domain protein 1	9316_67	0.0835	0.0357	1.08709	0.01937	+-++	53.8	6.498	3	0.08976	20633	0.264873
RSPO3	R-spondin-3	13094_75	0.0784	0.0336	1.08156	0.01973	++-+	20.8	3.787	3	0.2854	20530	0.268184
IGHG1	Immunoglobulin G	2744_57	-0.0775	0.0333	0.925427	0.01974	--+-	12.1	3.412	3	0.3324	20627	0.268184
CD46	Membrane cofactor protein	17682_1	0.0792	0.034	1.08242	0.01991	+--+	42.9	5.257	3	0.1539	20629	0.268301
LOXL2	Lysyl oxidase homolog 2	6504_65	0.0775	0.0333	1.08058	0.01986	++++	0	1.339	3	0.7198	20494	0.268301
LRRC25	Leucine-rich repeat-containing protein 25:Extracellular domain	9317_4	0.0731	0.0314	1.07584	0.0199	++++	0	0.339	3	0.9526	20638	0.268301
IL22RA2	Interleukin-22 receptor subunit alpha-2	5087_5	-0.0728	0.0314	0.929787	0.02033	----	64.3	8.406	3	0.03833	20634	0.273222
SEMA6B	Semaphorin-6B	5121_3	0.0738	0.0319	1.07659	0.02061	+-++	11.8	3.401	3	0.3339	20640	0.27624
SPOCK2	Testican-2	5491_12	-0.0761	0.0329	0.926724	0.02074	----	0	1.691	3	0.6389	20643	0.277238
ACE	Angiotensin-converting enzyme	10714_7	-0.0763	0.033	0.926538	0.0209	----	0	1.675	3	0.6426	20629	0.277886
PAFAH1B3	Platelet-activating factor acetylhydrolase IB subunit gamma	12374_8	0.0737	0.0319	1.07648	0.02087	++++	0	2.052	3	0.5617	20616	0.277886
RAD51D	DNA repair protein RAD51 homolog 4	12554_10	-0.0832	0.0361	0.920167	0.02116	----	0	1.574	3	0.6654	20615	0.279506
SPP1	Osteopontin	13113_7	0.0749	0.0325	1.07778	0.02119	++-+	0	1.246	3	0.7419	20592	0.279506
RBP7	Retinoid-binding protein 7	14208_3	0.0755	0.0327	1.07842	0.02108	+-++	36.8	4.746	3	0.1914	20636	0.279506
RNPEP	Aminopeptidase B	12386_11	-0.0739	0.0321	0.928765	0.02126	----	0	0.66	3	0.8826	20644	0.27969
CSF2RB	Cytokine receptor common subunit beta:Cytoplasmic domain	11137_43	0.0745	0.0324	1.07735	0.02156	++++	0	2.404	3	0.4929	20510	0.281065
EHD4	EH domain-containing protein 4	11421_10	-0.0769	0.0334	0.925982	0.02147	----	0	1.757	3	0.6243	20633	0.281065
CXCL10	C-X-C motif chemokine 10	4141_79	0.0709	0.0309	1.07347	0.02159	+-++	0	1.391	3	0.7077	20636	0.281065
DNAJB12	DnaJ homolog subfamily B member 12	8006_12	0.0913	0.0397	1.0956	0.02151	+--+	62.7	8.037	3	0.04526	20597	0.281065
NET1	Neuroepithelial cell-transforming gene 1 protein	14260_112	0.0764	0.0333	1.07939	0.02184	+-++	0	1.245	3	0.7421	20566	0.282755
C3	C3a anaphylatoxin des Arginine	2755_8	-0.072	0.0314	0.930531	0.02178	--++	47.1	5.67	3	0.1288	20645	0.282755
LGALS9	Galectin-9	9197_4	0.0763	0.0333	1.07929	0.02189	+-++	0	1.159	3	0.763	20577	0.282755
NAT14	N-acetyltransferase 14	11120_49	0.0838	0.0366	1.08741	0.02202	+-++	32.7	4.458	3	0.2161	20550	0.2837
KRT1	Keratin, type II cytoskeletal 1	9931_20	0.0765	0.0334	1.0795	0.02219	++++	0	0.604	3	0.8956	20633	0.285153
CXCL9	C-X-C motif chemokine 9	9188_119	0.071	0.031	1.07358	0.02225	+-++	0	1.974	3	0.5779	20601	0.285189
IGSF11	Immunoglobulin superfamily member 11:Cytoplasmic domain	10700_10	0.066	0.0289	1.06823	0.02251	++-+	57.3	7.033	3	0.07084	20645	0.287046
C3	Complement C3	2754_50	-0.0717	0.0314	0.93081	0.02247	--+-	0	2.61	3	0.4557	20645	0.287046
TFF3	Trefoil factor 3	4721_54	0.0771	0.0338	1.08015	0.02265	++++	27.5	4.14	3	0.2467	20644	0.287771
FGG|FGB|FGA	D-dimer	4907_56	-0.0744	0.0326	0.9283	0.02274	----	0	0.656	3	0.8836	20637	0.287771
EPDR1	Mammalian ependymin-related protein 1	9040_144	0.0739	0.0324	1.0767	0.02273	++++	0	1.77	3	0.6215	20527	0.287771
ANG	Angiogenin	4874_3	0.076	0.0334	1.07896	0.02281	+-++	35.1	4.624	3	0.2015	20644	0.287926
PCDHGC3	Protocadherin gamma-C3	7859_21	-0.0731	0.0322	0.929508	0.02305	----	0	1.531	3	0.6751	20645	0.29022
SGF29	SAGA-associated factor 29 homolog	12788_6	-0.0803	0.0354	0.922839	0.02314	-+--	0	2.576	3	0.4617	20556	0.29062
GRN	Granulins	4992_49	0.0713	0.0315	1.0739	0.02346	++++	0	0.545	3	0.9088	20641	0.292554
KCNMB3	Calcium-activated potassium channel subunit beta-3	8905_20	-0.0745	0.0329	0.928207	0.02347	----	58.4	7.208	3	0.06556	20644	0.292554
FSTL4	Follistatin-related protein 4	9350_3	-0.0866	0.0382	0.917044	0.02344	--+-	43.3	5.292	3	0.1516	20518	0.292554
ICAM4	Intercellular adhesion molecule 4	6550_4	-0.0738	0.0326	0.928857	0.02355	-++-	65.4	8.66	3	0.03417	20644	0.292819
LIN7B	Protein lin-7 homolog B	15612_5	0.0727	0.0322	1.07541	0.02376	+-++	0	0.522	3	0.9141	20611	0.294695
PRSS35	Inactive serine protease 35	9983_97	-0.079	0.035	0.92404	0.02395	-+--	0	1.931	3	0.5868	20615	0.296314
FLT3LG	Fms-related tyrosine kinase 3 ligand	14093_10	0.0742	0.0329	1.07702	0.02402	++++	0	2.615	3	0.4549	20520	0.296445
FCRL1	Fc receptor-like protein 1	5728_60	-0.0689	0.0305	0.93342	0.02416	+---	53.4	6.444	3	0.09189	20641	0.297436
USB1	U6 snRNA phosphodiesterase	11328_9	-0.0865	0.0384	0.917136	0.02423	----	27.9	4.164	3	0.2443	20504	0.297563
ECE1	Endothelin-converting enzyme 1:Cytoplasmic domain	8767_44	0.0735	0.0327	1.07627	0.02433	+-++	16.2	3.58	3	0.3106	20617	0.298057
CDKN1A	Cyclin-dependent kinase inhibitor 1	18291_8	-0.0793	0.0353	0.923763	0.02455	----	0	1.428	3	0.6991	20565	0.298552
NR1D1	Nuclear receptor subfamily 1 group D member 1	5236_2	0.0731	0.0325	1.07584	0.02452	++++	0	0.961	3	0.8108	20529	0.298552
BCAR3	Breast cancer anti-estrogen resistance protein 3:Src Homology domain	5262_57	-0.0837	0.0372	0.919707	0.02451	----	18.4	3.677	3	0.2985	20551	0.298552
BICDL1	Bicaudal D-related protein 1	11158_40	0.0802	0.0358	1.0835	0.02495	+--+	36.6	4.733	3	0.1924	20508	0.302653
EDA	Ectodysplasin-A, secreted form	14024_196	0.0728	0.0325	1.07552	0.02513	+++-	67.4	9.206	3	0.02667	20562	0.302653
TBK1	Serine/threonine-protein kinase TBK1	3400_49	-0.0759	0.0339	0.926909	0.02502	----	0	0.05	3	0.997	20574	0.302653
SEMG1	Semenogelin-1	7115_5	-0.0679	0.0303	0.934354	0.02513	-++-	0	2.274	3	0.5175	20644	0.302653
CPOX	Oxygen-dependent coproporphyrinogen-III oxidase, mitochondrial	18241_18	0.0693	0.031	1.07176	0.02527	++++	0	2.488	3	0.4775	20624	0.303605
CLMP	CXADR-like membrane protein:Extracellular domain	10440_26	0.077	0.0345	1.08004	0.02546	+-++	0	0.601	3	0.8962	20587	0.304421
C7	Complement component C7	2888_49	-0.0723	0.0323	0.930252	0.02543	-++-	57	6.972	3	0.07279	20641	0.304421
GLO1	Lactoylglutathione lyase	9883_29	0.0694	0.0311	1.07186	0.02555	++-+	0	1.719	3	0.6328	20613	0.304766
TRA2B	Transformer-2 protein homolog beta	12373_73	0.0716	0.0321	1.07423	0.02564	+-++	59.4	7.397	3	0.06026	20631	0.30511
ROS1	Proto-oncogene tyrosine-protein kinase ROS	9032_30	0.0727	0.0326	1.07541	0.02571	++++	0	0.611	3	0.8939	20600	0.305214
PSME2	Proteasome activator complex subunit 2	17694_32	0.0702	0.0315	1.07272	0.0259	++++	0	1.7	3	0.637	20635	0.30674
ANTXR1	Anthrax toxin receptor 1	10464_6	-0.074	0.0332	0.928672	0.026	-+--	0	1.54	3	0.6731	20634	0.307194
PPCDC	Phosphopantothenoylcysteine decarboxylase	13996_16	0.0693	0.0311	1.07176	0.02612	++++	28.3	4.182	3	0.2425	20513	0.307274
UMODL1	Uromodulin-like 1	9114_84	-0.077	0.0346	0.92589	0.02613	-++-	46.2	5.576	3	0.1341	20553	0.307274
LGALS4	Galectin-4	2982_82	-0.0783	0.0352	0.924687	0.02626	----	0	2.108	3	0.5504	20597	0.307938
NDUFB8	NADH dehydrogenase [ubiquinone] 1 beta subcomplex subunit 8, mitochondrial	9800_20	0.0717	0.0323	1.07433	0.02631	++++	0	2.191	3	0.5337	20512	0.307938
TIE1	Tyrosine-protein kinase receptor Tie-1, soluble	2844_53	0.0683	0.0308	1.07069	0.02645	+-++	0	1.393	3	0.7071	20644	0.30848
EMILIN3	EMILIN-3:region 1	8773_172	-0.0797	0.0359	0.923393	0.02648	----	54.8	6.641	3	0.08426	20609	0.30848
SCARB2	Lysosome membrane protein 2	5100_53	0.0709	0.032	1.07347	0.02663	++++	65.8	8.772	3	0.03248	20566	0.308784
CCDC126	Coiled-coil domain-containing protein 126	6388_21	-0.0716	0.0323	0.930903	0.02657	-+--	40.6	5.047	3	0.1684	20638	0.308784
DVL2	Segment polarity protein dishevelled homolog DVL-2	13575_40	-0.0685	0.031	0.933793	0.0271	--+-	2.9	3.09	3	0.378	20637	0.311568
WBP2	WW domain-binding protein 2	17698_15	0.0716	0.0324	1.07423	0.02705	++++	20.7	3.783	3	0.2859	20552	0.311568
RNF128	E3 ubiquitin-protein ligase RNF128:region 2	8633_18	0.0728	0.0329	1.07552	0.02712	++++	0	1.309	3	0.7269	20598	0.311568
C19orf18	Uncharacterized protein C19orf18	9445_44	0.0757	0.0342	1.07864	0.02698	++++	0	2.408	3	0.4921	20491	0.311568
CCDC50	Coiled-coil domain-containing protein 50	12399_194	0.073	0.0331	1.07573	0.02722	+-++	32.5	4.446	3	0.2172	20579	0.311998
FUT10	Alpha-(1,3)-fucosyltransferase 10	7156_2	0.0683	0.031	1.07069	0.02732	+-++	21.8	3.836	3	0.2797	20631	0.312426
LEFTY2	Left-right determination factor 2	15503_20	-0.0678	0.0308	0.934447	0.02751	----	0	1.07	3	0.7843	20641	0.313878
SPRN	Shadow of prion protein	13447_42	0.0692	0.0314	1.07165	0.02766	-+++	48.5	5.824	3	0.1205	20596	0.314869
HMBS	Porphobilinogen deaminase	11530_37	0.0685	0.0311	1.0709	0.02773	++++	0	0.875	3	0.8315	20641	0.314947
MXRA8	Matrix-remodeling-associated protein 8:Extracellular domain	10521_10	-0.0734	0.0334	0.929229	0.02806	-+--	44.8	5.436	3	0.1425	20643	0.316191
IFNL3	Interferon lambda-3	5713_9	-0.0757	0.0345	0.927094	0.02822	----	0	1.34	3	0.7196	20546	0.316191
GRP	Gastrin-releasing peptide	5897_58	0.0736	0.0335	1.07638	0.02807	++++	0	1.806	3	0.6137	20508	0.316191
SEMA6C	Semaphorin-6C	7202_107	-0.079	0.036	0.92404	0.028	--+-	0	2.49	3	0.477	20572	0.316191
BATF3	Basic leucine zipper transcriptional factor ATF-like 3	8858_21	0.0704	0.0321	1.07294	0.02816	++++	8.2	3.269	3	0.352	20526	0.316191
EGLN1	Egl nine homolog 1	9901_28	0.0749	0.0341	1.07778	0.0281	+++-	36.2	4.703	3	0.1949	20512	0.316191
NAGK	N-acetyl-D-glucosamine kinase	3894_15	-0.0696	0.0318	0.932767	0.02841	--+-	0	1.3	3	0.7291	20644	0.317606
STC1	Stanniocalcin-1	4930_21	0.074	0.0338	1.07681	0.02856	++++	0	0.568	3	0.9037	20643	0.318569
C8G	Complement component C8 gamma chain	14708_59	-0.0676	0.0309	0.934634	0.02866	-++-	69	9.673	3	0.02156	20644	0.31897
CD36	Platelet glycoprotein 4	2973_15	0.0743	0.034	1.07713	0.02879	+-++	0	2.046	3	0.563	20594	0.319704
HMOX1	Heme oxygenase 1	17398_55	0.071	0.0325	1.07358	0.02894	++++	0	0.986	3	0.8047	20645	0.320276
NBL1	Neuroblastoma suppressor of tumorigenicity 1	2944_66	0.0855	0.0392	1.08926	0.02897	+--+	46.6	5.618	3	0.1318	20598	0.320276
EBAG9	Receptor-binding cancer antigen expressed on SiSo cells	19323_1	0.0695	0.0319	1.07197	0.02904	+--+	38.4	4.872	3	0.1814	20596	0.320339
GLP1R	Glucagon-like peptide 1 receptor:Cytoplasmic domain	13085_18	-0.0808	0.0371	0.922378	0.02935	--+-	0	2.66	3	0.447	20518	0.322072
PLIN3	Perilipin-3	14687_6	0.0712	0.0327	1.0738	0.02948	++++	0	0.608	3	0.8947	20476	0.322072
FLRT1	Leucine-rich repeat transmembrane protein FLRT1	4547_59	-0.0751	0.0345	0.927651	0.02943	----	39.7	4.978	3	0.1734	20585	0.322072
ROBO2	Roundabout homolog 2	5116_62	-0.0741	0.034	0.928579	0.02952	----	0	1.578	3	0.6644	20635	0.322072
CCN1	Protein CYR61	6264_9	0.0694	0.0318	1.07186	0.02934	+-++	20.2	3.761	3	0.2884	20573	0.322072
NRP2	Neuropilin-2	15387_44	0.0698	0.0321	1.07229	0.02962	++++	0	0.427	3	0.9347	20642	0.322457
MAGI2	Membrane-associated guanylate kinase, WW and PDZ domain-containing protein 2	14066_49	0.0741	0.0341	1.07691	0.02978	+-++	0	1.62	3	0.6548	20530	0.323493
SEMA5A	Semaphorin-5A	13132_14	-0.0692	0.0319	0.93314	0.02985	----	0	0.776	3	0.8551	20640	0.323548
FCGR3A	Low affinity immunoglobulin gamma Fc region receptor III-A	15388_24	0.0663	0.0305	1.06855	0.02995	+-++	0	1.089	3	0.7798	20645	0.323874
PLBD1	Phospholipase B-like 1	6315_58	0.0674	0.0311	1.06972	0.03001	+-++	0	1.024	3	0.7954	20623	0.323874
GRHPR	Glyoxylate reductase/hydroxypyruvate reductase	18295_102	-0.0754	0.0348	0.927372	0.03027	+---	52.9	6.375	3	0.09472	20620	0.325975
MYBPC1	Myosin-binding protein C, slow-type	7648_9	0.0694	0.0321	1.07186	0.03056	++++	47.2	5.684	3	0.128	20638	0.328388
PCDHAC2	Protocadherin alpha-C2	9361_7	0.0743	0.0344	1.07713	0.03074	+--+	0	2.112	3	0.5494	20521	0.328905
COG8	Conserved oligomeric Golgi complex subunit 8	9543_131	-0.0806	0.0373	0.922563	0.03068	-+--	0	1.764	3	0.6229	20503	0.328905
HERC5	E3 ISG15--protein ligase HERC5	12934_1	-0.0713	0.033	0.931182	0.03083	----	0	0.263	3	0.9668	20598	0.329161
LRRC15	Leucine-rich repeat-containing protein 15	6557_50	0.0693	0.0321	1.07176	0.03091	++++	0	0.981	3	0.8058	20643	0.32931
TREML2	Trem-like transcript 2 protein	5736_1	-0.0746	0.0346	0.928115	0.03099	----	48.2	5.787	3	0.1224	20644	0.329459
FGFBP3	Fibroblast growth factor-binding protein 3	11219_95	0.0704	0.0327	1.07294	0.03112	+--+	39.8	4.982	3	0.1731	20630	0.330137
DNAJB4	DnaJ homolog subfamily B member 4	18884_22	0.0679	0.0316	1.07026	0.0315	++++	0	2.046	3	0.563	20634	0.333459
GAGE2D	G antigen 2D	18273_14	-0.0793	0.0369	0.923763	0.03166	----	0	2.299	3	0.5127	20486	0.334442
IL23R	Interleukin-23 receptor	5088_175	0.0652	0.0304	1.06737	0.03202	+--+	0	2.251	3	0.5221	20613	0.33753
ISOC1	Isochorismatase domain-containing protein 1	9816_37	-0.0726	0.0339	0.929973	0.03218	----	0	0.88	3	0.8303	20635	0.338501
PSMD9	26S proteasome non-ATPase regulatory subunit 9	13931_22	0.0681	0.0318	1.07047	0.0324	++++	0	1.126	3	0.7708	20587	0.340098
PUF60	Poly(U)-binding-splicing factor PUF60	10575_31	0.0754	0.0353	1.07832	0.03256	+-++	0	1.911	3	0.591	20623	0.341059
FUT3	Galactoside 3(4)-L-fucosyltransferase	4548_4	-0.074	0.0347	0.928672	0.03299	--+-	0	1.429	3	0.6987	20573	0.343399
PLXNC1	Plexin-C1	4564_2	-0.0648	0.0304	0.937255	0.03294	----	0	0.108	3	0.9909	20642	0.343399
HS3ST5	Heparan sulfate glucosamine 3-O-sulfotransferase 5	10731_10	-0.0724	0.034	0.930159	0.03339	----	0	1.242	3	0.7429	20593	0.345399
PSAT1	Phosphoserine aminotransferase	18342_2	-0.0722	0.034	0.930345	0.03337	++--	77.1	13.074	3	0.00448	20643	0.345399
FGF4	Fibroblast growth factor 4	4123_60	0.0712	0.0335	1.0738	0.03326	+-++	0	0.613	3	0.8934	20515	0.345399
OLFM2	Noelin-2	19377_14	0.067	0.0315	1.0693	0.03346	+--+	9.7	3.324	3	0.3443	20645	0.345407
RBBP4	Histone-binding protein RBBP4	15331_47	0.0693	0.0326	1.07176	0.03363	+++-	31.1	4.356	3	0.2255	20626	0.346445
B4GALT6	Beta-1,4-galactosyltransferase 6	10832_24	-0.0712	0.0336	0.931276	0.03376	-+--	17.2	3.622	3	0.3052	20631	0.347067
AMY1A	Alpha-amylase 1	7918_114	-0.0687	0.0324	0.933607	0.03383	-++-	3.6	3.113	3	0.3745	20644	0.347071
CASP10	Caspase-10:region 1	5340_24	0.0666	0.0314	1.06887	0.03412	+-++	1.1	3.034	3	0.3864	20595	0.348816
SERPINA11	Serpin A11	9002_36	0.077	0.0364	1.08004	0.03421	++++	18.5	3.682	3	0.298	20641	0.348816
SOS1	Son of sevenless homolog 1	9923_6	-0.0889	0.042	0.914937	0.03421	----	0	2.262	3	0.5198	20476	0.348816
JPH3	Junctophilin-3	9089_77	-0.0754	0.0356	0.927372	0.03433	----	38.8	4.902	3	0.1791	20518	0.349325
KRT20	Keratin, type I cytoskeletal 20	12975_11	0.0677	0.0321	1.07004	0.03464	+-++	63.1	8.13	3	0.0434	20619	0.351762
PGK2	Phosphoglycerate kinase 2	13936_24	0.0678	0.0322	1.07015	0.03497	++++	0	1.201	3	0.7527	20517	0.35294
DDOST	Dolichyl-diphosphooligosaccharide--protein glycosyltransferase 48 kDa subunit	17161_1	0.0709	0.0336	1.07347	0.03501	+-++	0	2.793	3	0.4247	20614	0.35294
RBP1	Retinol-binding protein 1	19279_42	0.0719	0.0341	1.07455	0.03484	++++	24	3.946	3	0.2673	20540	0.35294
EDAR	Tumor necrosis factor receptor superfamily member EDAR	2977_7	-0.0711	0.0337	0.931369	0.03511	----	0	2.209	3	0.5302	20613	0.35294
DNAJB11	DnaJ homolog subfamily B member 11	7110_2	0.0671	0.0318	1.0694	0.03505	+--+	0	1.883	3	0.597	20631	0.35294
FGFR3	Fibroblast growth factor receptor 3:Extracellular domain	13669_6	-0.0686	0.0327	0.9337	0.03563	---+	68	9.382	3	0.02462	20644	0.356385
VIM	Vimentin	15540_6	0.0705	0.0336	1.07304	0.03577	+++-	8.8	3.289	3	0.3491	20565	0.356385
NT5C3A	Cytosolic 5'-nucleotidase 3A	19615_213	-0.0692	0.033	0.93314	0.03579	----	0	1.091	3	0.7793	20629	0.356385
PAPPA	Pappalysin-1	4148_49	0.0717	0.0341	1.07433	0.03581	+--+	60.6	7.618	3	0.0546	20644	0.356385
THBS3	Thrombospondin-3	8982_65	0.0692	0.0329	1.07165	0.03555	++++	0	2.487	3	0.4777	20644	0.356385
NTNG1	Netrin-G1	5637_81	-0.0748	0.0357	0.927929	0.03618	---+	39.4	4.948	3	0.1757	20607	0.35935
TNFAIP6	Tumor necrosis factor-inducible gene 6 protein	5036_50	0.0721	0.0344	1.07476	0.03637	++++	0	1.954	3	0.5819	20640	0.360519
SHISAL2A	Membrane protein FAM159A	13431_74	0.0636	0.0304	1.06567	0.03662	+-++	0	1.916	3	0.59	20597	0.361461
CNN1	Calponin-1	15566_10	0.0675	0.0323	1.06983	0.03671	+-++	18.6	3.686	3	0.2974	20616	0.361461
CDH11	Cadherin-11:Extracellular domain	16305_10	0.0681	0.0326	1.07047	0.03676	+-++	0	2.885	3	0.4098	20642	0.361461
XCL1	Lymphotactin	4143_74	0.0703	0.0337	1.07283	0.0368	+++-	41.1	5.092	3	0.1652	20508	0.361461
RSPO2	R-spondin-2	4566_24	-0.0856	0.041	0.917961	0.0369	----	0	0.793	3	0.8512	20488	0.361461
KIR3DS1	Killer cell immunoglobulin-like receptor 3DS1	5097_14	0.0669	0.032	1.06919	0.03686	++++	3.5	3.108	3	0.3753	20542	0.361461
IGHA2|IGHA1	Immunoglobulin A	11089_7	0.0703	0.0337	1.07283	0.03716	+-++	0	2.952	3	0.399	20627	0.362583
MSMP	Prostate-associated microseminoprotein	8080_24	-0.0692	0.0332	0.93314	0.0371	-+--	69	9.678	3	0.02151	20641	0.362583
ASGR1	Asialoglycoprotein receptor 1	5452_71	0.068	0.0327	1.07037	0.0373	+-++	0	0.735	3	0.8649	20630	0.363238
CD300A	CMRF35-like molecule 8	5630_48	0.0716	0.0344	1.07423	0.03742	+--+	32.2	4.422	3	0.2194	20644	0.363668
ENTPD6	Ectonucleoside triphosphate diphosphohydrolase 6	8932_1	0.0645	0.031	1.06663	0.03749	+-++	0	1.759	3	0.6238	20623	0.363668
MMP19	Matrix metalloproteinase-19	6425_87	0.0676	0.0325	1.06994	0.03765	+--+	63.9	8.315	3	0.03993	20644	0.36451
TNFSF11	Tumor necrosis factor ligand superfamily member 11	14061_48	0.0648	0.0312	1.06695	0.03778	++++	0	1.267	3	0.7369	20580	0.36506
TRABD	TraB domain-containing protein	11262_39	-0.0734	0.0354	0.929229	0.03819	-+--	0	1.305	3	0.7278	20547	0.36548
TPP1	Tripeptidyl-peptidase 1	17691_1	0.074	0.0357	1.07681	0.03803	++++	0	1.799	3	0.6153	20536	0.36548
ICAM2	Intercellular adhesion molecule 2	5486_73	-0.0675	0.0326	0.934728	0.03817	--+-	5.3	3.167	3	0.3665	20635	0.36548
VASN	Vasorin	5682_13	0.0707	0.0341	1.07326	0.03803	+--+	71.3	10.446	3	0.01513	20644	0.36548
SIGLEC12	Sialic acid-binding Ig-like lectin 12:Ig-like C2-type 2 domain, Isoform short	8352_26	-0.0677	0.0327	0.934541	0.03807	----	0	0.744	3	0.8629	20645	0.36548
CUBN	cubilin	12904_180	-0.0757	0.0367	0.927094	0.03902	---+	51.7	6.206	3	0.102	20548	0.367082
ANTXR2	Anthrax toxin receptor 2	15559_5	-0.0679	0.0329	0.934354	0.03874	-+--	43.1	5.268	3	0.1532	20643	0.367082
KNG1	Kininostatin	19631_13	-0.0621	0.03	0.939789	0.03865	-+--	0	0.989	3	0.804	20645	0.367082
C4B|C4A	Complement C4b	2182_54	-0.0641	0.031	0.937911	0.03881	--+-	0	2.861	3	0.4136	20643	0.367082
SOD2	Superoxide dismutase [Mn], mitochondrial	5008_51	-0.069	0.0334	0.933327	0.03867	--+-	30.3	4.302	3	0.2306	20636	0.367082
INSL3	Insulin-like 3	5723_4	0.0675	0.0327	1.06983	0.03889	++++	0	0.169	3	0.9824	20589	0.367082
LILRB4	Leukocyte immunoglobulin-like receptor subfamily B member 4	6453_70	0.0658	0.0318	1.06801	0.03854	-+++	49.9	5.993	3	0.1119	20630	0.367082
PCDHGA12	Protocadherin gamma-A12	6938_21	0.077	0.0372	1.08004	0.0385	++-+	0	2.243	3	0.5236	20514	0.367082
HNRNPAB	Heterogeneous nuclear ribonucleoprotein A/B	8894_80	0.0674	0.0326	1.06972	0.03897	++-+	0	2.032	3	0.5658	20562	0.367082
NPFF	Pro-FMRFamide-related neuropeptide FF	5617_41	-0.0666	0.0323	0.935569	0.0392	----	0	1.372	3	0.712	20635	0.368081
DNAJB9	DnaJ homolog subfamily B member 9	11214_40	0.067	0.0326	1.0693	0.03959	+-++	11.7	3.396	3	0.3345	20644	0.369655
CCNA2	Cyclin-A2	15574_37	0.0708	0.0344	1.07337	0.03956	++++	0	1.794	3	0.6162	20536	0.369655
CRIP2	Cysteine-rich protein 2	9053_16	0.0696	0.0338	1.07208	0.03955	+-++	0	2.413	3	0.4911	20584	0.369655
POFUT1	GDP-fucose protein O-fucosyltransferase 1	5634_39	-0.0664	0.0323	0.935756	0.03979	----	13.7	3.475	3	0.324	20637	0.370828
MANEA	Glycoprotein endo-alpha-1,2-mannosidase	8014_359	0.0698	0.034	1.07229	0.03995	++++	0	1.038	3	0.792	20632	0.371624
CAPN3	Calpain-3	12385_4	0.0652	0.0318	1.06737	0.04047	++-+	3.8	3.12	3	0.3735	20609	0.373351
HAO1	Hydroxyacid oxidase 1	17768_50	-0.0717	0.035	0.93081	0.04033	+---	70.5	10.183	3	0.01708	20603	0.373351
COMMD7	COMM domain-containing protein 7	2823_7	0.0693	0.0338	1.07176	0.04044	++-+	0	2.153	3	0.5412	20591	0.373351
F10	Coagulation Factor X	4878_3	0.0688	0.0336	1.07122	0.04051	++++	0	0.49	3	0.9211	20643	0.373351
SERAC1	Protein SERAC1	8985_13	-0.0697	0.034	0.932674	0.0403	-+--	0	1.455	3	0.6926	20566	0.373351
PABPN1	Polyadenylate-binding protein 2	8921_139	0.0652	0.0319	1.06737	0.04075	+-+-	51.5	6.18	3	0.1032	20606	0.37487
GALNT1	Polypeptide N-acetylgalactosaminyltransferase 1	7090_17	0.0691	0.0338	1.07154	0.04089	+-++	0	2.619	3	0.4542	20564	0.375465
SMPD1	Sphingomyelin phosphodiesterase	10818_36	0.0657	0.0322	1.06791	0.04142	++++	0	2.855	3	0.4146	20643	0.375986
EQTN	Equatorin	11162_37	-0.0687	0.0336	0.933607	0.04105	-+--	0	2.73	3	0.4351	20572	0.375986
KL	Klotho	15384_15	-0.0675	0.0331	0.934728	0.04146	----	0	1.763	3	0.6231	20635	0.375986
C3	Complement C3b, inactivated	2683_1	-0.0643	0.0315	0.937724	0.04155	--+-	0	1.631	3	0.6523	20645	0.375986
LTA4H	Leukotriene A-4 hydrolase	3204_2	0.0631	0.031	1.06513	0.04153	+-+-	78.5	13.947	3	0.002979	20645	0.375986
PGLYRP1	Peptidoglycan recognition protein 1	3329_14	0.0578	0.0283	1.0595	0.04121	+-+-	2.1	3.066	3	0.3816	20645	0.375986
DLK1	Protein delta homolog 1:Extracellular domain	6496_60	-0.0677	0.0332	0.934541	0.04134	----	7.2	3.232	3	0.3572	20642	0.375986
CTSB	Cathepsin B	8007_19	0.0686	0.0336	1.07101	0.04112	++++	0	2.572	3	0.4624	20645	0.375986
SFRP4	Secreted frizzled-related protein 4	17447_52	-0.065	0.0319	0.937067	0.04163	----	25.9	4.05	3	0.2561	20645	0.376028
VAPB	Vesicle-associated membrane protein-associated protein B/C	7181_17	0.0663	0.0326	1.06855	0.04202	++++	0	1.566	3	0.6672	20509	0.378864
AKR1D1	3-oxo-5-beta-steroid 4-dehydrogenase	18398_1	-0.0703	0.0346	0.932114	0.04216	+---	75.4	12.204	3	0.006715	20616	0.37944
RIC3	Protein RIC-3	11228_37	0.0712	0.0351	1.0738	0.04226	++++	0	0.287	3	0.9624	20549	0.3796
GPR26	G-protein coupled receptor 26	13540_1	0.0662	0.0326	1.06844	0.04233	+-++	41.9	5.164	3	0.1602	20620	0.3796
NRAS	GTPase NRas	10531_18	-0.0672	0.0331	0.935008	0.04258	----	0	0.114	3	0.9901	20640	0.381156
NDUFAF8	Uncharacterized protein C17orf89	9030_56	0.0666	0.0329	1.06887	0.04276	+-++	0	2.949	3	0.3996	20520	0.382081
TREML1	Trem-like transcript 1 protein:immunoreceptor tyrosine-based inhibition motif	11147_17	0.0688	0.034	1.07122	0.0433	++++	0	1.559	3	0.6687	20558	0.382319
UBE2G1	Ubiquitin-conjugating enzyme E2 G1	17158_17	-0.0745	0.0369	0.928207	0.04322	----	0	0.075	3	0.9947	20605	0.382319
OSTM1	Osteopetrosis-associated transmembrane protein 1	19353_25	-0.0773	0.0382	0.925612	0.04316	----	0	1.632	3	0.6522	20507	0.382319
ADIPOQ	Adiponectin	3554_24	0.0737	0.0365	1.07648	0.04338	++++	43.3	5.292	3	0.1517	20645	0.382319
MRPL34	39S ribosomal protein L34, mitochondrial	6933_20	0.0665	0.0328	1.06876	0.04296	++++	33.8	4.534	3	0.2092	20552	0.382319
LEMD1	LEM domain-containing protein 1	8040_9	0.0679	0.0336	1.07026	0.04318	+--+	56.3	6.871	3	0.07613	20589	0.382319
UXS1	UDP-glucuronic acid decarboxylase 1	8258_22	0.0618	0.0305	1.06375	0.04298	++++	0	2	3	0.5724	20641	0.382319
SLC27A2	Very long-chain acyl-CoA synthetase	9045_3	0.071	0.0351	1.07358	0.0434	+-++	0	1.772	3	0.6211	20527	0.382319
SCARA5	Scavenger receptor class A member 5	10419_1	0.0643	0.0319	1.06641	0.04395	+-++	0	1.237	3	0.7441	20641	0.385122
CTSZ	Cathepsin Z	4971_1	0.0669	0.0332	1.06919	0.0438	+-++	0	1.857	3	0.6026	20644	0.385122
DLL3	Delta-like protein 3	9974_8	0.0617	0.0306	1.06364	0.04388	++++	47	5.659	3	0.1294	20619	0.385122
RET	Proto-oncogene tyrosine-protein kinase receptor Ret	3220_40	-0.0703	0.0349	0.932114	0.04421	-+--	15	3.531	3	0.3168	20645	0.385543
CD55	Complement decay-accelerating factor	5069_9	0.0705	0.0351	1.07304	0.04423	++++	0	1.059	3	0.787	20638	0.385543
SYT2	Synaptotagmin-2	9577_26	0.0611	0.0304	1.06301	0.04421	+++-	0	2.908	3	0.4061	20581	0.385543
A2ML1	Alpha-2-macroglobulin-like protein 1	15482_12	-0.0686	0.0341	0.9337	0.04434	-+--	0	1.669	3	0.6438	20575	0.385828
MATN4	Matrilin-4	7083_74	-0.0641	0.0319	0.937911	0.04443	--+-	13.4	3.463	3	0.3256	20621	0.385937
GADD45GIP1	Growth arrest and DNA damage-inducible proteins-interacting protein 1	9302_90	-0.0704	0.035	0.932021	0.04455	--+-	5.6	3.178	3	0.3651	20520	0.386307
MUSK	Muscle, skeletal receptor tyrosine-protein kinase	11547_84	0.0621	0.031	1.06407	0.04502	+-++	0	0.988	3	0.8042	20625	0.386736
DBI	Acyl-CoA-binding protein	16919_1	0.0695	0.0347	1.07197	0.04522	+-++	55.7	6.768	3	0.07967	20636	0.386736
PRSS2	Trypsin-2	5034_79	0.065	0.0324	1.06716	0.04491	+-++	25	4.001	3	0.2613	20639	0.386736
EPO	Erythropoietin	5813_58	0.0629	0.0314	1.06492	0.04516	++++	0	0.93	3	0.8181	20624	0.386736
ARHGAP36	Rho GTPase-activating protein 36	6289_78	-0.0705	0.0352	0.931928	0.04522	----	41.1	5.093	3	0.1651	20621	0.386736
TMED10	Transmembrane emp24 domain-containing protein 10	6506_54	0.084	0.0419	1.08763	0.04487	+--+	62.5	8.006	3	0.04588	20619	0.386736
OLFML3	Olfactomedin-like protein 3	8660_5	-0.063	0.0315	0.938943	0.04521	----	23.5	3.922	3	0.2701	20634	0.386736
PIANP	PILR alpha-associated neural protein	9599_6	0.0776	0.0387	1.08069	0.04497	+-++	0	2.591	3	0.4591	20600	0.386736
OCRL	Inositol polyphosphate 5-phosphatase OCRL-1	10011_65	0.0652	0.0327	1.06737	0.04569	+-++	0	2.37	3	0.4992	20597	0.38901
HMGA1	High mobility group protein HMG-I/HMG-Y	16536_3	0.0651	0.0326	1.06727	0.04568	+-++	0	0.958	3	0.8113	20511	0.38901
CCL14	C-C motif chemokine 14	2900_53	0.0676	0.0338	1.06994	0.04572	--++	52.4	6.297	3	0.09804	20641	0.38901
PDXK	Pyridoxal kinase	11098_1	-0.0675	0.0338	0.934728	0.04584	----	0	1.216	3	0.7491	20619	0.389367
EHBP1	EH domain-binding protein 1	12813_18	0.061	0.0306	1.0629	0.04609	+-++	0	2.038	3	0.5646	20580	0.390824
DLK2	Protein delta homolog 2	9359_9	0.0711	0.0357	1.07369	0.04627	+--+	67.2	9.139	3	0.02749	20624	0.391685
PTPN1	Tyrosine-protein phosphatase non-receptor type 1	3005_5	-0.0727	0.0365	0.92988	0.04668	--+-	36.3	4.712	3	0.1941	20583	0.392249
C1GALT1C1	C1GALT1-specific chaperone 1	5735_54	-0.0709	0.0356	0.931555	0.04666	----	0	0.203	3	0.9771	20588	0.392249
CHRDL2	Chordin-like protein 2	6086_15	-0.0668	0.0336	0.935382	0.04673	-+-+	39.1	4.925	3	0.1774	20640	0.392249
TP53	Cellular tumor antigen p53	6123_69	0.0631	0.0317	1.06513	0.04668	++-+	6.4	3.205	3	0.361	20594	0.392249
BCL10	B-cell lymphoma/leukemia 10	8768_4	0.0685	0.0344	1.0709	0.04649	+-++	41.3	5.11	3	0.1639	20484	0.392249
CCDC51	Coiled-coil domain-containing protein 51	12790_10	-0.0696	0.035	0.932767	0.04711	-+--	0	0.783	3	0.8534	20542	0.394112
PDCD6IP	Programmed cell death 6-interacting protein	18174_79	-0.0673	0.0339	0.934915	0.04708	----	0	0.586	3	0.8996	20630	0.394112
HS6ST3	Heparan-sulfate 6-O-sulfotransferase 3	18896_23	-0.0737	0.0371	0.92895	0.04722	----	0	1.624	3	0.6541	20623	0.39437
NUDT5	ADP-sugar pyrophosphatase	17761_2	-0.0638	0.0322	0.938193	0.04735	----	0	1.575	3	0.665	20617	0.394794
IL22	Interleukin-22	2778_10	0.0624	0.0315	1.06439	0.04766	+-++	0	1.168	3	0.7608	20596	0.396716
FOLR1	Folate receptor alpha	17455_42	0.0617	0.0312	1.06364	0.04791	++-+	0	1.416	3	0.7018	20631	0.396809
IQCF1	IQ domain-containing protein F1	7991_54	-0.064	0.0323	0.938005	0.04784	-+--	27.2	4.122	3	0.2486	20635	0.396809
STMN3	Stathmin-3	8019_73	0.0657	0.0332	1.06791	0.04779	++++	0	0.966	3	0.8095	20524	0.396809
SERPINA7	Thyroxine-binding globulin	2706_69	-0.0656	0.0332	0.936505	0.04855	-+-+	26.4	4.077	3	0.2533	20641	0.401443
PIGR	Polymeric immunoglobulin receptor	3216_2	0.0645	0.0327	1.06663	0.0487	+++-	5.9	3.188	3	0.3635	20644	0.402017
TMEM154	Transmembrane protein 154	11223_1	0.067	0.0341	1.0693	0.04919	++-+	55	6.664	3	0.08342	20518	0.402226
EFS	Embryonal Fyn-associated substrate	12572_236	-0.069	0.0351	0.933327	0.04909	----	36.8	4.749	3	0.1911	20590	0.402226
FRS2	Fibroblast growth factor receptor substrate 2	13025_4	-0.0749	0.0381	0.927836	0.04922	----	0	0.434	3	0.9332	20522	0.402226
TIMP1	Metalloproteinase inhibitor 1	2211_9	0.0729	0.037	1.07562	0.049	+--+	42.2	5.193	3	0.1582	20627	0.402226
NRCAM	Neuronal cell adhesion molecule	5109_24	-0.0683	0.0347	0.93398	0.04898	----	0	2.107	3	0.5504	20616	0.402226
CFAP45	Cilia- and flagella-associated protein 45	6553_68	-0.0703	0.0357	0.932114	0.04929	-+--	0	1.476	3	0.6879	20542	0.402226
ADH4	Alcohol dehydrogenase 4	8325_37	-0.0667	0.0339	0.935476	0.04889	++--	70.3	10.108	3	0.01767	20644	0.402226
CDH8	Cadherin-8	16021_30	0.0622	0.0317	1.06418	0.0495	++++	0	0.647	3	0.8855	20628	0.402784
CILP	Cartilage intermediate layer protein 1	5717_2	0.0654	0.0333	1.06759	0.04952	+-++	56.6	6.916	3	0.07463	20634	0.402784
CSNK2B	Casein kinase II subunit beta	11330_15	-0.0667	0.034	0.935476	0.04979	--++	51.8	6.227	3	0.1011	20602	0.404321
NRXN1	Neurexin-1	8971_9	-0.0597	0.0305	0.942047	0.05026	-+--	0	2.351	3	0.5029	20645	0.407474
ATF6	Cyclic AMP-dependent transcription factor ATF-6 alpha	11277_23	-0.0692	0.0354	0.93314	0.05084	-+--	0	1.746	3	0.6268	20644	0.408852
FARS2	Phenylalanine--tRNA ligase, mitochondrial	13941_82	0.0648	0.0332	1.06695	0.05077	++-+	0	2.683	3	0.4431	20598	0.408852
C5	C5a anaphylatoxin	2851_63	0.0597	0.0305	1.06152	0.05067	++++	39.5	4.962	3	0.1746	20628	0.408852
MMP1	Interstitial collagenase	4924_32	0.0603	0.0309	1.06216	0.05077	++++	25.7	4.036	3	0.2576	20645	0.408852
SPATA9	Spermatogenesis-associated protein 9	7809_22	-0.068	0.0348	0.93426	0.05071	---+	50.8	6.095	3	0.1071	20645	0.408852
GLCE	D-glucuronyl C5-epimerase	7808_5	0.0605	0.031	1.06237	0.05104	+-++	0	1.922	3	0.5888	20634	0.409799
IGF2	Insulin-like growth factor II:Mature	15295_81	0.0635	0.0327	1.06556	0.05174	++-+	0	1.187	3	0.7561	20643	0.410789
RAMP3	Receptor activity-modifying protein 3	15437_11	0.0628	0.0323	1.06481	0.05166	++++	0.8	3.024	3	0.3879	20575	0.410789
PSG1	Pregnancy-specific beta-1-glycoprotein 1	15631_18	0.063	0.0324	1.06503	0.0516	++++	0	1.447	3	0.6946	20531	0.410789
IL1B	Interleukin-1 beta	3037_62	-0.0649	0.0333	0.937161	0.05153	----	0	2.389	3	0.4957	20621	0.410789
SHBG	Sex hormone-binding globulin	4929_55	0.0694	0.0356	1.07186	0.0513	++++	0	1.955	3	0.5817	20645	0.410789
FAM189A2	Protein FAM189A2	5719_66	0.0672	0.0345	1.06951	0.05145	-+++	59.5	7.407	3	0.06	20509	0.410789
NTM	Neurotrimin	8428_102	-0.0707	0.0364	0.931741	0.05172	----	0	0.627	3	0.8903	20645	0.410789
IDS	Iduronate 2-sulfatase	3198_4	-0.0612	0.0316	0.940635	0.0525	----	0	2.575	3	0.4618	20629	0.416161
MEPE	Matrix extracellular phosphoglycoprotein	3209_69	-0.0711	0.0367	0.931369	0.05259	----	0	0.848	3	0.8381	20541	0.416185
NTS	Neurotensin/neuromedin N	7857_22	0.059	0.0304	1.06078	0.05267	++++	0	0.554	3	0.907	20640	0.416185
TSLP	Thymic stromal lymphopoietin	3010_53	-0.0714	0.0369	0.931089	0.05282	----	32.3	4.434	3	0.2182	20513	0.416445
PPIB	Peptidyl-prolyl cis-trans isomerase B	4718_5	-0.0697	0.036	0.932674	0.05287	----	0	2.908	3	0.406	20566	0.416445
GPD1	Glycerol-3-phosphate dehydrogenase [NAD(+)], cytoplasmic	13697_51	-0.0663	0.0342	0.93585	0.05301	+---	55.6	6.762	3	0.07988	20645	0.416889
B3GNT6	UDP-GlcNAc:betaGal beta-1,3-N-acetylglucosaminyltransferase 6	7082_2	0.0652	0.0337	1.06737	0.05311	+++-	0	2.748	3	0.4322	20560	0.417018
TMX3	Protein disulfide-isomerase TMX3	5654_70	0.0622	0.0322	1.06418	0.05324	+-++	30.4	4.311	3	0.2298	20623	0.417382
ZNF175	Zinc finger protein 175	12716_3	-0.0681	0.0353	0.934167	0.05375	----	0	0.575	3	0.9022	20608	0.419948
HTRA2	Serine protease HTRA2, mitochondrial	3317_33	0.0631	0.0327	1.06513	0.05377	+-++	27.6	4.146	3	0.2462	20622	0.419948
DDC	Aromatic-L-amino-acid decarboxylase	3538_26	-0.0688	0.0357	0.933513	0.05382	+---	9.6	3.319	3	0.345	20528	0.419948
RUFY1	RUN and FYVE domain-containing protein 1	11425_31	-0.0643	0.0334	0.937724	0.05401	----	29.3	4.244	3	0.2363	20579	0.420117
TARBP2	RISC-loading complex subunit TARBP2	12781_2	-0.0742	0.0386	0.928486	0.05446	---+	51.9	6.239	3	0.1005	20534	0.420117
PSMD4	26S proteasome non-ATPase regulatory subunit 4	13568_30	0.0654	0.034	1.06759	0.0546	++-+	70.1	10.018	3	0.01842	20537	0.420117
ZNF34	Zinc finger protein 34	18265_18	0.0622	0.0324	1.06418	0.05449	++++	0	1.21	3	0.7506	20559	0.420117
SDCBP2	Syntenin-2	19261_12	0.0623	0.0324	1.06428	0.05455	+-++	11.4	3.384	3	0.3361	20594	0.420117
HIPK3	Homeodomain-interacting protein kinase 3	19329_31	-0.0746	0.0387	0.928115	0.05413	+---	65.9	8.787	3	0.03225	20557	0.420117
SERPINF2	Alpha-2-antiplasmin	3024_18	-0.0664	0.0345	0.935756	0.05445	-+--	39.4	4.954	3	0.1752	20629	0.420117
STK17B	Serine/threonine-protein kinase 17B	5249_31	-0.0635	0.033	0.938474	0.0546	----	0	0.298	3	0.9604	20645	0.420117
CFHR4	Complement factor H-related protein 4	6471_53	0.0598	0.0311	1.06162	0.05439	+++-	22	3.847	3	0.2785	20645	0.420117
AGAP2	Arf-GAP with GTPase, ANK repeat and PH domain-containing protein 2	14291_53	-0.0704	0.0367	0.932021	0.05514	----	0	1.206	3	0.7515	20576	0.423618
GNG11	Guanine nucleotide-binding protein G(I)/G(S)/G(O) subunit gamma-11	18282_1	0.0615	0.0321	1.06343	0.05554	+++-	47	5.664	3	0.1291	20604	0.42538
CNTF	Ciliary neurotrophic factor	3489_9	-0.0752	0.0393	0.927558	0.05549	----	0	1.676	3	0.6424	20537	0.42538
PCOLCE	Procollagen C-endopeptidase enhancer 1	11237_49	0.0619	0.0324	1.06386	0.05607	+--+	39.5	4.956	3	0.1751	20645	0.425518
DCAF5	DDB1- and CUL4-associated factor 5	11283_13	0.0643	0.0336	1.06641	0.05597	++++	0	2.916	3	0.4047	20571	0.425518
MATK	Megakaryocyte-associated tyrosine-protein kinase	3823_9	-0.0689	0.036	0.93342	0.05598	----	0	1.017	3	0.7972	20545	0.425518
C3	Complement C3b	4480_59	-0.0629	0.0329	0.939037	0.05584	--+-	31.6	4.388	3	0.2225	20645	0.425518
CTRC	Chymotrypsin-C	5626_20	0.0631	0.033	1.06513	0.05602	+-++	0	1.869	3	0.6001	20546	0.425518
TSNARE1	t-SNARE domain-containing protein 1	7069_9	0.0639	0.0334	1.06599	0.05587	++++	0	2.395	3	0.4946	20562	0.425518
SAYSD1	SAYSvFN domain-containing protein 1	6594_64	0.0671	0.0352	1.0694	0.05633	++++	0	2.661	3	0.4469	20530	0.426841
TFF3	Trefoil factor 3	8323_163	0.0601	0.0316	1.06194	0.05663	-+++	44.9	5.441	3	0.1422	20645	0.428463
TRDMT1	tRNA (cytosine(38)-C(5))-methyltransferase	12635_9	0.0666	0.035	1.06887	0.0571	-+++	59.7	7.445	3	0.05898	20513	0.430466
PLPP4	Phosphatidate phosphatase PPAPDC1A	13548_53	0.0601	0.0316	1.06194	0.05724	++++	0	1.407	3	0.7038	20589	0.430466
AK5	Adenylate kinase isoenzyme 5	13613_23	0.062	0.0326	1.06396	0.05721	++++	0	0.579	3	0.9011	20571	0.430466
QRFP	Orexigenic neuropeptide QRFP	6463_59	0.0656	0.0345	1.0678	0.05702	+-++	9.4	3.31	3	0.3463	20530	0.430466
MRPL58	Peptidyl-tRNA hydrolase ICT1, mitochondrial	6380_23	0.06	0.0316	1.06184	0.05745	++++	0	2.642	3	0.4501	20607	0.431394
YBX1	Nuclease-sensitive element-binding protein 1	9751_72	0.0609	0.0321	1.06279	0.05757	+-++	0	1.553	3	0.6701	20620	0.431645
LMAN2	Vesicular integral-membrane protein VIP36	7638_30	-0.0602	0.0317	0.941576	0.05778	-+-+	31.6	4.388	3	0.2225	20645	0.432569
TNFRSF13C	Tumor necrosis factor receptor superfamily member 13C	5383_14	-0.0645	0.0341	0.937536	0.05854	---+	59.7	7.45	3	0.05887	20633	0.436294
ZPLD1	Zona pellucida-like domain-containing protein 1	5590_11	-0.0698	0.0369	0.93258	0.0585	-++-	23.2	3.907	3	0.2717	20531	0.436294
PLXDC1	Plexin domain-containing protein 1	9235_3	0.0603	0.0319	1.06216	0.05844	++++	29.2	4.238	3	0.2368	20645	0.436294
TBX22	T-box transcription factor TBX22	11146_4	0.0591	0.0313	1.06088	0.05907	+-+-	27	4.11	3	0.2499	20509	0.438931
ENPP7	Ectonucleotide pyrophosphatase/phosphodiesterase family member 7	4435_66	0.0606	0.0321	1.06247	0.05906	+++-	0	2.674	3	0.4447	20645	0.438931
ALDOB	Fructose-bisphosphate aldolase B	18185_118	-0.0649	0.0345	0.937161	0.05945	+---	58.1	7.152	3	0.06721	20644	0.440233
TMPRSS11A	Transmembrane protease serine 11A	7231_37	0.0642	0.0341	1.06631	0.05943	+++-	13.6	3.474	3	0.3242	20517	0.440233
SMR3A	Submaxillary gland androgen-regulated protein 3A	7838_27	0.0626	0.0332	1.0646	0.05951	+-++	7.6	3.247	3	0.3551	20486	0.440233
CD160	CD160 antigen	17677_47	0.0632	0.0336	1.06524	0.05974	+-?+	0	1.227	2	0.5415	14882	0.441279
VEGFA	Vascular endothelial growth factor A, isoform 121	4867_15	0.0622	0.0331	1.06418	0.05992	++-+	51.9	6.24	3	0.1005	20530	0.441302
CTSD	Cathepsin D	5508_62	0.0548	0.0291	1.05633	0.05985	++--	44.8	5.433	3	0.1427	20645	0.441302
CKAP2	Cytoskeleton-associated protein 2	5345_51	-0.0592	0.0315	0.942518	0.06001	--+-	49.4	5.929	3	0.1151	20644	0.441312
DNAI1	Dynein intermediate chain 1, axonemal	11396_39	0.0624	0.0332	1.06439	0.06013	++++	0	1.924	3	0.5883	20592	0.441544
MYOM2	Myomesin-2	13534_20	0.0599	0.0319	1.06173	0.06027	+++-	38.9	4.911	3	0.1784	20642	0.441921
ST3GAL2	CMP-N-acetylneuraminate-beta-galactosamide-alpha-2,3-sialyltransferase 2	6281_51	0.0605	0.0322	1.06237	0.06045	+-++	44.9	5.444	3	0.142	20605	0.44259
SERPINB1	Leukocyte elastase inhibitor	10737_96	0.0623	0.0333	1.06428	0.06135	+--+	65.3	8.634	3	0.03458	20617	0.442616
TMOD1	Tropomodulin-1	12595_11	0.063	0.0336	1.06503	0.0611	++++	36.3	4.713	3	0.194	20575	0.442616
SYNGR3	Synaptogyrin-3	13375_48	-0.0707	0.0378	0.931741	0.06143	-+--	0	1.428	3	0.699	20491	0.442616
PLTP	Phospholipid transfer protein	15475_4	-0.0599	0.0319	0.941859	0.06072	+---	30.2	4.296	3	0.2313	20642	0.442616
MZB1	Marginal zone B- and B1-cell-specific protein	16322_10	0.0596	0.0318	1.06141	0.06101	+-++	0	1.833	3	0.6077	20643	0.442616
KAAG1	Kidney-associated antigen 1	19492_5	0.0589	0.0314	1.06067	0.06081	++++	0	0.592	3	0.8983	20628	0.442616
BOC	Brother of CDO	4328_2	-0.0591	0.0316	0.942613	0.06128	---+	33.6	4.52	3	0.2106	20639	0.442616
ENTPD5	Ectonucleoside triphosphate diphosphohydrolase 5	4437_56	-0.0591	0.0315	0.942613	0.06107	----	5.3	3.169	3	0.3664	20644	0.442616
CLU	Clusterin	4542_24	0.0612	0.0327	1.06311	0.0609	-+++	67	9.095	3	0.02805	20645	0.442616
DEFB107A	Beta-defensin 107	6399_52	0.0669	0.0357	1.06919	0.06102	++++	0	0.419	3	0.9363	20511	0.442616
FAM174A	Membrane protein FAM174A	6597_24	-0.0629	0.0336	0.939037	0.0613	-+--	0	2.203	3	0.5313	20585	0.442616
IL6R	Interleukin-6 receptor subunit alpha	15602_43	-0.0615	0.0329	0.940353	0.06165	-+--	0	0.894	3	0.8268	20645	0.442921
UBC	PolyUbiquitin K63-linked	6647_55	0.0592	0.0317	1.06099	0.06157	+-++	0	0.456	3	0.9284	20623	0.442921
TAGLN3	Transgelin-3	17775_8	0.063	0.0337	1.06503	0.06174	++++	0	0.422	3	0.9357	20555	0.442929
FERMT3	Fermitin family homolog 3	12599_10	-0.0609	0.0326	0.940917	0.06194	----	0	1.973	3	0.578	20645	0.44316
REG1B	Lithostathine-1-beta	16770_3	0.0613	0.0328	1.06322	0.06195	+-++	0	0.786	3	0.8528	20643	0.44316
CLCNKB	Chloride channel protein ClC-Kb	13683_18	0.0584	0.0314	1.06014	0.06244	+-++	42.2	5.195	3	0.1581	20585	0.445387
ERLIN1	Erlin-1	8776_10	0.064	0.0343	1.06609	0.06238	++++	0	0.098	3	0.992	20555	0.445387
ENDOU	Poly(U)-specific endoribonuclease	5656_53	-0.0652	0.035	0.93688	0.06267	----	0	0.156	3	0.9844	20581	0.446389
FREM2	FRAS1-related extracellular matrix protein 2	7246_4	-0.0694	0.0373	0.932953	0.0629	----	0	1.007	3	0.7996	20556	0.447389
WNT5A	Protein Wnt-5a	13268_45	-0.0588	0.0316	0.942895	0.063	----	44	5.353	3	0.1477	20645	0.447462
SLITRK6	SLIT and NTRK-like protein 6	16916_19	-0.0612	0.033	0.940635	0.06361	----	12.4	3.426	3	0.3305	20614	0.451151
CA8	Carbonic anhydrase-related protein	11390_24	0.0635	0.0343	1.06556	0.06398	++-+	47.7	5.737	3	0.1251	20489	0.451773
GBP2	Guanylate-binding protein 2	18891_98	-0.0602	0.0325	0.941576	0.06406	--+-	0	2.645	3	0.4497	20637	0.451773
TSHB|CGA	Thyroid Stimulating Hormone	3521_16	-0.0578	0.0312	0.943839	0.06395	--+-	0	0.923	3	0.8199	20645	0.451773
ADAMTS15	A disintegrin and metalloproteinase with thrombospondin motifs 15	4533_76	-0.0638	0.0344	0.938193	0.06401	-+--	36.4	4.715	3	0.1939	20570	0.451773
POLE2	DNA polymerase epsilon subunit 2	11562_9	0.0669	0.0362	1.06919	0.06444	-+++	10.7	3.358	3	0.3397	20515	0.452532
HLA-DRB3	HLA class II histocompatibility antigen, DR beta 3 chain	6962_5	-0.0599	0.0324	0.941859	0.06426	---+	1.4	3.042	3	0.3852	20637	0.452532
ROR2	Tyrosine-protein kinase transmembrane receptor ROR2	7861_9	0.0694	0.0375	1.07186	0.06438	++-+	11.1	3.373	3	0.3377	20609	0.452532
TMED2	Transmembrane emp24 domain-containing protein 2	10761_5	0.0625	0.0339	1.06449	0.0652	++++	23.1	3.899	3	0.2726	20513	0.457225
LRRC3	Leucine-rich repeat-containing protein 3	6917_49	0.0585	0.0318	1.06024	0.0654	++++	0	1.423	3	0.7	20600	0.457901
YIPF6	Protein YIPF6	9984_12	0.0641	0.0348	1.0662	0.06548	+++-	59.6	7.427	3	0.05947	20506	0.457901
KARS1	Lysine--tRNA ligase	19249_18	-0.0618	0.0336	0.940071	0.06588	----	0	0.687	3	0.8762	20645	0.460053
EDC4	Enhancer of mRNA-decapping protein 4	13066_42	-0.0595	0.0324	0.942236	0.06609	--+-	24.4	3.971	3	0.2646	20638	0.460874
FAM241B	Uncharacterized protein C10orf35	8220_15	0.0556	0.0303	1.05717	0.06638	+-++	0	1.841	3	0.6061	20637	0.46225
CBS	Cystathionine beta-synthase	10086_39	-0.0713	0.0389	0.931182	0.06677	----	0	0.439	3	0.932	20483	0.463975
KLRC3	NKG2-E type II integral membrane protein:Isoform E, Extracellular domain	11571_75	-0.0644	0.0352	0.93763	0.06699	----	54.3	6.561	3	0.08729	20543	0.463975
DCXR	L-xylulose reductase	17758_79	-0.0614	0.0335	0.940447	0.06682	++--	69.1	9.7	3	0.0213	20640	0.463975
TOPBP1	DNA topoisomerase 2-binding protein 1	9947_22	-0.0711	0.0388	0.931369	0.067	----	0	0.238	3	0.9713	20534	0.463975
MGAT1	Alpha-1,3-mannosyl-glycoprotein 2-beta-N-acetylglucosaminyltransferase	10571_14	0.0549	0.0301	1.05643	0.06759	+-++	32.1	4.417	3	0.2199	20587	0.465613
CR2	Complement receptor type 2	15570_99	-0.0593	0.0324	0.942424	0.06749	----	45.3	5.487	3	0.1394	20644	0.465613
C3	Complement C3d fragment	5803_24	-0.0591	0.0323	0.942613	0.06733	----	0	0.477	3	0.9239	20645	0.465613
IGDCC4	Immunoglobulin superfamily DCC subclass member 4	9793_145	-0.0623	0.0341	0.939601	0.06761	--+-	56.7	6.922	3	0.07441	20642	0.465613
ZNF275	Zinc finger protein 275	9609_25	-0.0663	0.0363	0.93585	0.06777	-+--	16	3.571	3	0.3117	20596	0.466071
TLR2	Toll-like receptor 2	3835_11	0.0602	0.033	1.06205	0.06842	++++	0	2.91	3	0.4057	20543	0.469589
DLK1	Protein delta homolog 1	6373_54	-0.0606	0.0332	0.9412	0.06847	---+	24.4	3.971	3	0.2647	20644	0.469589
C9	Complement component C9	3060_43	0.0574	0.0315	1.05908	0.06872	++-+	0	1.656	3	0.6467	20640	0.470353
TFPI	Tissue factor pathway inhibitor	3336_50	-0.0583	0.032	0.943367	0.06877	----	0	2.608	3	0.456	20645	0.470353
AFM	Afamin	4763_31	-0.0573	0.0316	0.944311	0.06938	----	21.9	3.839	3	0.2794	20639	0.473875
STX6	Syntaxin-6	10945_11	0.0614	0.0339	1.06332	0.06975	+-++	31.2	4.358	3	0.2253	20624	0.474452
MYL12B	Myosin regulatory light chain 12B	19122_47	-0.0594	0.0328	0.94233	0.06973	---+	22.1	3.852	3	0.2778	20645	0.474452
ERAP2	Endoplasmic reticulum aminopeptidase 2	8960_3	-0.0555	0.0306	0.946012	0.06957	--++	21.5	3.82	3	0.2815	20624	0.474452
IHH	Indian hedgehog protein	19606_28	0.055	0.0303	1.05654	0.06995	+++-	0	2.065	3	0.5591	20640	0.474518
ADAM23	Disintegrin and metalloproteinase domain-containing protein 23	7049_2	-0.0598	0.033	0.941953	0.06992	-+--	0	1.691	3	0.6389	20634	0.474518
PCBD1	Pterin-4-alpha-carbinolamine dehydratase	11313_100	-0.0614	0.034	0.940447	0.07066	-+--	34.2	4.56	3	0.207	20629	0.477386
ZNF566	Zinc finger protein 566	12795_2	-0.0618	0.0342	0.940071	0.07056	-++-	37.3	4.787	3	0.1881	20553	0.477386
QPRT	Nicotinate-nucleotide pyrophosphorylase [carboxylating]	17789_1	-0.0656	0.0363	0.936505	0.07062	--+-	0	1.489	3	0.6849	20519	0.477386
SCIMP	SLP adapter and CSK-interacting membrane protein	10510_62	-0.0685	0.0379	0.933793	0.07104	-+--	0	0.587	3	0.8995	20492	0.47871
PFDN2	Prefoldin subunit 2	19243_2	0.06	0.0332	1.06184	0.07106	++++	0	1.435	3	0.6973	20557	0.47871
SIGLEC7	Sialic acid-binding Ig-like lectin 7	2742_68	0.0584	0.0324	1.06014	0.07116	++++	0	2.4	3	0.4937	20631	0.47871
CD200	OX-2 membrane glycoprotein	5112_73	-0.0712	0.0395	0.931276	0.07124	---+	52.2	6.275	3	0.09899	20560	0.47871
COL2A1	Collagen Type II	15569_15	0.0571	0.0317	1.05876	0.07153	++-+	0	1.292	3	0.7311	20638	0.479366
PLA1A	Phospholipase A1 member A	9518_95	-0.071	0.0394	0.931462	0.07149	----	0	1.739	3	0.6282	20471	0.479366
TBP	TATA-box-binding protein	2875_15	-0.0659	0.0366	0.936224	0.07195	----	0	0.721	3	0.8683	20538	0.480245
UST	Uronyl 2-sulfotransferase	8364_74	-0.0563	0.0312	0.945256	0.07176	+---	51.7	6.21	3	0.1018	20624	0.480245
FTCD	Formimidoyltransferase-cyclodeaminase	9213_24	-0.0571	0.0317	0.9445	0.07194	+---	71.3	10.448	3	0.01512	20645	0.480245
IL36G	Interleukin-36 gamma	9117_4	0.0615	0.0342	1.06343	0.07236	+-++	0	1.921	3	0.5891	20495	0.482336
CD47	Leukocyte surface antigen CD47	6653_58	-0.0633	0.0353	0.938662	0.07273	----	0	0.597	3	0.8971	20534	0.484155
TMEM132C	Transmembrane protein 132C:Extracellular domain	7173_141	0.0604	0.0337	1.06226	0.07305	++-+	0	1.81	3	0.6127	20632	0.484411
SPRED1	Sprouty-related, EVH1 domain-containing protein 1	8318_13	0.0568	0.0317	1.05844	0.07304	+++-	34.1	4.55	3	0.2079	20521	0.484411
DCK	Deoxycytidine kinase	9836_20	0.0598	0.0334	1.06162	0.07306	+-++	25.2	4.009	3	0.2605	20552	0.484411
CERT1	Collagen type IV alpha-3-binding protein:StAR-related lipid-transfer domain, isoform 2	13950_9	0.0589	0.0329	1.06067	0.07364	+-++	11.2	3.378	3	0.3369	20640	0.487608
ATAD2	ATPase family AAA domain-containing protein 2	13043_157	-0.0696	0.0389	0.932767	0.07379	----	32.1	4.421	3	0.2195	20514	0.487637
CKMT1A	Creatine kinase U-type, mitochondrial	15542_19	0.06	0.0336	1.06184	0.07384	+-++	11.9	3.406	3	0.3332	20608	0.487637
IFNA8	Interferon alpha-8	6214_84	-0.0647	0.0362	0.937349	0.07394	---+	43.1	5.277	3	0.1526	20578	0.487652
ATP1B2	Sodium/potassium-transporting ATPase subunit beta-2	7218_87	-0.0602	0.0337	0.941576	0.0744	-+-+	6.4	3.204	3	0.3612	20643	0.490038
SELL	L-Selectin	4831_4	-0.0572	0.0321	0.944405	0.0745	+---	46.5	5.611	3	0.1322	20644	0.490049
DLL1	Delta-like protein 1	5349_69	0.0602	0.0338	1.06205	0.07477	+-++	0.8	3.025	3	0.3878	20579	0.491177
APOA4	Apolipoprotein A-IV	17685_9	0.0596	0.0335	1.06141	0.07489	+--+	44.8	5.435	3	0.1426	20627	0.491318
MSTN	Growth/differentiation factor 8	14583_49	-0.0579	0.0326	0.943744	0.0755	----	0	2.53	3	0.4699	20645	0.494287
GDF10	Growth/differentiation factor 10	16749_79	0.0582	0.0327	1.05993	0.07561	+++-	0	2.888	3	0.4093	20601	0.494287
CRP	C-reactive protein	4337_49	0.0613	0.0345	1.06322	0.07564	++++	0	0.96	3	0.8109	20645	0.494287
COL1A1	Collagen alpha-1(I) chain:C-term propeptide	11140_56	0.057	0.0321	1.05866	0.07598	++-+	0	1.547	3	0.6716	20642	0.495859
CSDE1	Cold shock domain-containing protein E1	12735_39	-0.0622	0.0351	0.939695	0.07624	--+-	29.3	4.243	3	0.2364	20583	0.496905
CPB1	Carboxypeptidase B	15375_49	-0.059	0.0333	0.942707	0.07634	----	0	0.959	3	0.8112	20641	0.496908
MACROD1	O-acetyl-ADP-ribose deacetylase MACROD1	13653_335	0.0581	0.0329	1.05982	0.07731	+-++	0	2.945	3	0.4003	20589	0.500475
TRAPPC3	Trafficking protein particle complex subunit 3	14337_1	0.0582	0.033	1.05993	0.07738	+-+-	55.7	6.777	3	0.07936	20613	0.500475
CD48	CD48 antigen	3292_75	0.0594	0.0336	1.0612	0.07736	+--+	19.5	3.728	3	0.2924	20641	0.500475
ITIH4	Inter-alpha-trypsin inhibitor heavy chain H4	4811_33	0.0542	0.0307	1.0557	0.07739	++++	0	1.545	3	0.6719	20645	0.500475
C11orf94	Uncharacterized protein C11orf94	8383_20	0.0603	0.0341	1.06216	0.07711	+++-	52.6	6.329	3	0.09664	20520	0.500475
FDX2	Adrenodoxin-like protein, mitochondrial	11231_12	0.0561	0.0318	1.0577	0.07752	++++	0	0.139	3	0.9867	20548	0.500667
NR5A2	Nuclear receptor subfamily 5 group A member 2	12444_39	-0.0686	0.0389	0.9337	0.0778	---+	64.8	8.533	3	0.03618	20502	0.501177
MGAT4A	Alpha-1,3-mannosyl-glycoprotein 4-beta-N-acetylglucosaminyltransferase A	9392_43	-0.0636	0.036	0.93838	0.0778	----	0	1.636	3	0.6512	20602	0.501177
CNTN5	Contactin-5	3299_29	-0.0622	0.0353	0.939695	0.07797	-+--	59.2	7.346	3	0.06166	20597	0.501624
EDN2	Endothelin-2	12574_36	0.0507	0.0288	1.05201	0.0781	+++-	37.5	4.798	3	0.1872	20605	0.501813
CSGALNACT2	Chondroitin sulfate N-acetylgalactosaminyltransferase 2	10772_21	-0.0653	0.0371	0.936786	0.07827	----	0	1.738	3	0.6286	20516	0.502125
DENR	Density-regulated protein	19287_59	-0.0607	0.0345	0.941106	0.07835	-+--	0	1.728	3	0.6306	20597	0.502125
REG4	Regenerating islet-derived protein 4	11102_22	0.0584	0.0333	1.06014	0.07988	++++	15.6	3.556	3	0.3136	20645	0.503517
CASQ1	Calsequestrin-1	11263_57	-0.0578	0.033	0.943839	0.07956	----	0	1.666	3	0.6444	20643	0.503517
MGA	MAX gene-associated protein	11587_5	-0.0624	0.0356	0.939507	0.07942	----	0	1.87	3	0.5997	20538	0.503517
MTHFS	5-formyltetrahydrofolate cyclo-ligase	14107_1	-0.0591	0.0338	0.942613	0.07976	----	0	0.481	3	0.923	20645	0.503517
GPX1	Glutathione peroxidase 1	15591_28	0.0562	0.032	1.05781	0.0789	+-++	0	1.175	3	0.7589	20639	0.503517
COL6A2	Collagen alpha-2(VI) chain	16753_46	0.064	0.0364	1.06609	0.07877	+-++	0	1.416	3	0.7018	20518	0.503517
UBD	Ubiquitin D	17772_7	0.0568	0.0324	1.05844	0.07957	+++-	74.6	11.797	3	0.008113	20611	0.503517
TLE5	Amino-terminal enhancer of split	18396_10	0.0629	0.0359	1.06492	0.07968	++++	0	0.897	3	0.826	20514	0.503517
DCN	Decorin	2666_53	-0.0621	0.0355	0.939789	0.07983	----	0	0.523	3	0.9138	20610	0.503517
NTRK2	BDNF/NT-3 growth factors receptor	4866_59	-0.0535	0.0304	0.947906	0.07911	---+	0	2.499	3	0.4755	20640	0.503517
CYB5R3	NADH-cytochrome b5 reductase 3	7215_18	-0.0612	0.0349	0.940635	0.07973	----	0	0.719	3	0.8687	20626	0.503517
S100A7	Protein S100-A7	7916_10	-0.0614	0.035	0.940447	0.07928	----	0	2.822	3	0.4198	20645	0.503517
PRPF6	Pre-mRNA-processing factor 6:region 2	9581_4	0.0553	0.0315	1.05686	0.07882	+-+-	41.5	5.129	3	0.1626	20607	0.503517
REG1A	Lithostathine-1-alpha	13095_51	0.0599	0.0343	1.06173	0.08091	+-++	0	1.149	3	0.7651	20630	0.504646
CFL2	Cofilin-2	15339_32	0.0568	0.0325	1.05844	0.08077	++++	0	0.496	3	0.9198	20645	0.504646
IDI2	Isopentenyl-diphosphate delta-isomerase 2	17832_12	0.0538	0.0308	1.05527	0.08094	++-+	0	2.309	3	0.5108	20586	0.504646
MAGEA6	Melanoma-associated antigen 6	18205_123	-0.0625	0.0358	0.939413	0.08097	--+-	43.1	5.272	3	0.153	20544	0.504646
IFNA1	Interferon alpha-1/13	18389_11	0.0605	0.0346	1.06237	0.08056	--++	72.7	10.987	3	0.01179	20541	0.504646
FGB	Fibrinogen beta chain	18890_227	-0.0568	0.0325	0.944783	0.08049	--++	54	6.52	3	0.08887	20632	0.504646
SNRPG	Small nuclear ribonucleoprotein G	19276_124	0.0573	0.0328	1.05897	0.08097	+-++	25.9	4.046	3	0.2565	20629	0.504646
NCAM1	Neural cell adhesion molecule 1, 120 kDa isoform	4498_62	-0.0576	0.033	0.944027	0.0807	-+-+	61.8	7.859	3	0.04901	20644	0.504646
LILRA6	Leukocyte immunoglobulin-like receptor subfamily A member 6	7059_14	0.053	0.0303	1.05443	0.08018	+-++	71.7	10.608	3	0.01404	20645	0.504646
CP	Ceruloplasmin	17453_34	-0.0557	0.032	0.945823	0.08131	--+-	45.3	5.482	3	0.1397	20641	0.506132
NUCB1	Nucleobindin-1	10451_11	0.0573	0.0329	1.05897	0.08167	++-+	1.7	3.053	3	0.3836	20637	0.5066
ALKBH2	DNA oxidative demethylase ALKBH2	18400_52	0.0504	0.0289	1.05169	0.08155	++++	38.5	4.877	3	0.181	20645	0.5066
YTHDC1	YTH domain-containing protein 1	8878_48	-0.0645	0.0371	0.937536	0.08169	-+--	0	1.547	3	0.6714	20523	0.5066
PKN1	Serine/threonine-protein kinase N1	12562_1	-0.058	0.0333	0.94365	0.08196	--+-	8.1	3.266	3	0.3524	20631	0.507013
IL18BP	Interleukin-18-binding protein	3073_51	0.0615	0.0354	1.06343	0.0819	+--+	75.2	12.097	3	0.00706	20620	0.507013
ARPC1B	Actin-related protein 2/3 complex subunit 1B	12689_56	-0.0574	0.033	0.944216	0.08219	----	0	1.507	3	0.6807	20645	0.507177
ST3GAL6	Type 2 lactosamine alpha-2,3-sialyltransferase	6947_4	-0.0572	0.0329	0.944405	0.08214	----	0	0.036	3	0.9982	20619	0.507177
CHFR	E3 ubiquitin-protein ligase CHFR	11320_29	-0.0589	0.034	0.942801	0.08278	----	0	0.484	3	0.9224	20624	0.507804
HSF1	Heat shock factor protein 1	11616_9	0.0568	0.0328	1.05844	0.08314	++++	0	2.747	3	0.4323	20531	0.507804
ILF3	Interleukin enhancer-binding factor 3	12759_47	0.0606	0.0349	1.06247	0.08275	+-+-	61.1	7.708	3	0.05244	20580	0.507804
RGS5	Regulator of G-protein signaling 5	16850_5	0.0609	0.0351	1.06279	0.08298	++++	0	1.157	3	0.7633	20548	0.507804
GSTA1	Glutathione S-transferase A1	17138_8	-0.0566	0.0327	0.944972	0.08331	+---	76.7	12.883	3	0.004897	20619	0.507804
NFKBIA	NF-kappa-B inhibitor alpha	19209_6	-0.0588	0.0339	0.942895	0.08286	----	0	0.198	3	0.9779	20598	0.507804
SPINK4	Serine protease inhibitor Kazal-type 4	19213_1	0.0578	0.0333	1.0595	0.08328	+-++	13.7	3.476	3	0.3239	20617	0.507804
C1QC|C1QB|C1QA	Complement C1q subcomponent	2753_2	-0.0554	0.032	0.946107	0.08296	--+-	0	1.549	3	0.671	20603	0.507804
F10	Coagulation factor Xa	3077_66	0.0575	0.0332	1.05919	0.08318	++++	0	0.01	3	0.9997	20644	0.507804
CDY1	Testis-specific chromodomain protein Y 1	7097_8	0.0556	0.0321	1.05717	0.08308	-+++	28.2	4.177	3	0.243	20556	0.507804
RNASE13	Probable inactive ribonuclease-like protein 13	6424_2	0.0525	0.0303	1.0539	0.08352	+++-	25.5	4.026	3	0.2587	20576	0.508462
NETO2	Neuropilin and tolloid-like protein 2	10562_42	0.0531	0.0307	1.05454	0.08409	+--+	0	1.55	3	0.6707	20630	0.511308
ITGB1|ITGA1	Integrin alpha-I: beta-1 complex	3503_4	-0.0557	0.0323	0.945823	0.08425	----	16	3.572	3	0.3116	20643	0.511657
ART4	Ecto-ADP-ribosyltransferase 4	6576_1	0.0527	0.0306	1.05411	0.08491	++++	0	1.081	3	0.7816	20630	0.515038
MDM2	E3 ubiquitin-protein ligase Mdm2	13228_75	-0.0656	0.0382	0.936505	0.08545	----	34.3	4.568	3	0.2063	20499	0.515804
TOP1	DNA topoisomerase 1	2876_74	-0.0609	0.0354	0.940917	0.08544	--+-	0	1.497	3	0.6829	20571	0.515804
IL6	Interleukin-6	4673_13	0.0535	0.0311	1.05496	0.08518	+-+-	32.1	4.42	3	0.2195	20575	0.515804
PNPLA2	Patatin-like phospholipase domain-containing protein 2	9802_27	-0.0719	0.0418	0.930624	0.08525	-+--	40.8	5.067	3	0.167	20502	0.515804
STOML1	Stomatin-like protein 1	17344_23	-0.0561	0.0326	0.945445	0.08577	----	0	0.446	3	0.9307	20630	0.517109
APLP2	Amyloid-like protein 2	10627_87	0.0565	0.033	1.05813	0.08664	--++	47	5.661	3	0.1293	20624	0.52002
DHX8	ATP-dependent RNA helicase DHX8	11601_26	0.0572	0.0334	1.05887	0.08661	++++	0	0.137	3	0.987	20538	0.52002
A2M	Alpha-2-macroglobulin	3708_62	-0.0546	0.0319	0.946864	0.08667	-++-	36.4	4.721	3	0.1934	20645	0.52002
EZR	Ezrin	9753_17	-0.0596	0.0347	0.942141	0.08655	----	0	0.828	3	0.8426	20644	0.52002
TWF1	Twinfilin-1	12871_10	-0.0583	0.0341	0.943367	0.08702	--+-	29.7	4.266	3	0.2341	20611	0.521492
DRGX	Dorsal root ganglia homeobox protein	8034_6	0.055	0.0321	1.05654	0.08718	++++	0	2.178	3	0.5364	20546	0.521824
TENM2	Teneurin-2	11164_7	0.0541	0.0317	1.05559	0.088	+++-	24.9	3.993	3	0.2622	20589	0.526101
DCLK1	Serine/threonine-protein kinase DCLK1	17156_72	0.0563	0.033	1.05792	0.08815	+--+	49.6	5.957	3	0.1137	20611	0.526333
LTB|LTA	Lymphotoxin alpha1:beta2	3505_6	-0.0583	0.0342	0.943367	0.08825	----	18.9	3.699	3	0.2959	20632	0.526333
DNAJA2	DnaJ homolog subfamily A member 2	11582_63	-0.0591	0.0347	0.942613	0.08851	----	0	0.946	3	0.8143	20589	0.527253
SEMA4C	Semaphorin-4C	7923_41	-0.0592	0.0348	0.942518	0.08863	+---	17	3.615	3	0.3061	20577	0.527338
BGN	Biglycan	3284_75	-0.0521	0.0306	0.949234	0.08884	+---	52.6	6.329	3	0.09665	20640	0.527957
SCUBE3	Signal peptide, CUB and EGF-like domain-containing protein 3	16773_29	0.0548	0.0323	1.05633	0.08941	++++	0	1.175	3	0.759	20530	0.529452
RAB1A	Ras-related protein Rab-1A	19223_6	-0.0566	0.0333	0.944972	0.08923	----	0	1.208	3	0.7512	20641	0.529452
HRC	Sarcoplasmic reticulum histidine-rich calcium-binding protein	6584_1	0.0524	0.0309	1.0538	0.08933	++++	0	1.159	3	0.7629	20579	0.529452
GDF10	Growth/differentiation factor 10	6517_14	0.0558	0.0329	1.05739	0.08958	+-++	0	0.904	3	0.8246	20552	0.529829
CBX7	Chromobox protein homolog 7	13027_20	-0.0638	0.0376	0.938193	0.08996	----	0	0.445	3	0.9308	20508	0.530918
LYPD3	Ly6/PLAUR domain-containing protein 3	13107_9	0.0549	0.0324	1.05643	0.09008	+++-	8.3	3.273	3	0.3514	20553	0.530918
PCNA	Proliferating cell nuclear antigen	19364_163	0.0511	0.0301	1.05243	0.09019	++++	0	1.615	3	0.6559	20593	0.530918
ACP5	Tartrate-resistant acid phosphatase type 5	3232_28	0.0542	0.032	1.0557	0.09013	+-+-	0	2.245	3	0.5231	20641	0.530918
ANKRD46	Ankyrin repeat domain-containing protein 46	7851_30	0.0557	0.0329	1.05728	0.09032	++-+	0	0.518	3	0.9149	20518	0.531056
CMPK1	UMP-CMP kinase	18243_9	-0.0549	0.0325	0.94658	0.09078	----	0	1.165	3	0.7614	20627	0.533132
MAP2K4	Dual specificity mitogen-activated protein kinase kinase 4	5242_37	0.054	0.0319	1.05548	0.09103	++++	0	0.131	3	0.9878	20643	0.533971
GH2	Growth hormone variant	10978_39	0.0561	0.0333	1.0577	0.09142	++-+	0	1.468	3	0.6897	20645	0.535629
CLEC2A	C-type lectin domain family 2 member A	10953_14	0.0593	0.0352	1.06109	0.09157	+-++	45.8	5.532	3	0.1367	20518	0.535878
DEFA5	Defensin-5	16785_45	0.0566	0.0336	1.05823	0.09201	+--+	0	2.491	3	0.4769	20643	0.537822
RASA1	Ras GTPase-activating protein 1	5481_16	-0.0561	0.0333	0.945445	0.09229	--+-	58.1	7.157	3	0.06705	20597	0.538827
MAGEA8	Melanoma-associated antigen 8	18326_50	-0.0602	0.0358	0.941576	0.09243	+-+-	51.1	6.131	3	0.1054	20549	0.539013
MEOX2	Homeobox protein MOX-2	18259_15	-0.0545	0.0325	0.946959	0.09296	----	0	1.991	3	0.5743	20614	0.54147
PLEKHA4	Pleckstrin homology domain-containing family A member 4	10939_16	-0.0607	0.0362	0.941106	0.09344	-++-	88.8	26.759	3	6.613e-06	20483	0.543172
UTS2B	Urotensin-2B	6290_3	0.0561	0.0334	1.0577	0.09347	+-+-	58.9	7.305	3	0.06279	20504	0.543172
FKBP6	Inactive peptidyl-prolyl cis-trans isomerase FKBP6	12529_32	-0.0537	0.032	0.947716	0.09365	----	0	1.386	3	0.7088	20641	0.543584
RNF149	E3 ubiquitin-protein ligase RNF149	9773_15	0.0499	0.0298	1.05117	0.09382	+++-	68.3	9.477	3	0.02358	20582	0.543938
ITM2C	Integral membrane protein 2C:N-term	10560_1	0.0545	0.0325	1.05601	0.09422	++++	59.9	7.486	3	0.05793	20527	0.545163
CHRDL1	Chordin-like protein 1	3362_61	0.0653	0.039	1.06748	0.09425	++++	3.7	3.114	3	0.3743	20639	0.545163
INSIG1	Insulin-induced gene 1 protein	10663_42	0.052	0.0311	1.05338	0.09437	+++-	65.2	8.61	3	0.03495	20549	0.545225
FAM20B	Glycosaminoglycan xylosylkinase	7198_197	-0.0548	0.0328	0.946674	0.09459	---+	4.6	3.144	3	0.3699	20632	0.545863
LY9	T-lymphocyte surface antigen Ly-9	3324_51	0.0534	0.032	1.05485	0.09481	+-++	0	2.829	3	0.4187	20626	0.5465
ABHD14A	Protein ABHD14A	5715_4	0.0546	0.0327	1.05612	0.09503	+-+-	70.5	10.158	3	0.01727	20633	0.547136
DPYSL3	Dihydropyrimidinase-related protein 3	12707_26	-0.0558	0.0334	0.945728	0.09519	--+-	25.8	4.041	3	0.2571	20620	0.547425
TPPP2	Tubulin polymerization-promoting protein family member 2	12800_5	0.0507	0.0304	1.05201	0.0956	++-+	0	2.844	3	0.4163	20638	0.54846
BTN3A3	Butyrophilin subfamily 3 member A3	17692_2	0.0559	0.0336	1.05749	0.09581	+-++	0	0.878	3	0.8308	20623	0.54846
MLN	Promotilin	5631_83	0.0556	0.0334	1.05717	0.09572	++++	0	0.148	3	0.9856	20645	0.54846
PILRA	Paired immunoglobulin-like type 2 receptor alpha	8825_4	0.0564	0.0338	1.05802	0.09548	++++	1.4	3.043	3	0.385	20503	0.54846
VDR	Vitamin D3 receptor	10023_32	0.056	0.0337	1.0576	0.09601	+-++	0	1.724	3	0.6317	20588	0.548859
PCDH9	Protocadherin-9	10558_26	-0.0506	0.0304	0.950659	0.09621	----	52.2	6.279	3	0.0988	20643	0.548859
GNAI3	Guanine nucleotide-binding protein G(k) subunit alpha	12650_43	0.0563	0.0338	1.05792	0.09621	+-++	45.3	5.489	3	0.1393	20533	0.548859
CYRIB	Protein FAM49B	19176_27	0.0579	0.0349	1.05961	0.09652	+-++	0	1.081	3	0.7818	20610	0.54937
BTNL9	Butyrophilin-like protein 9	7950_142	0.0549	0.0331	1.05643	0.09663	+-++	0	1.9	3	0.5934	20508	0.54937
MPZL2	Myelin protein zero-like protein 2	9372_157	0.0545	0.0328	1.05601	0.09655	++++	0	1.557	3	0.6693	20617	0.54937
LILRA3	Leukocyte immunoglobulin-like receptor subfamily A member 3	6391_52	0.0558	0.0336	1.05739	0.09712	++++	0	2.039	3	0.5644	20645	0.551527
ZNF410	Zinc finger protein 410	12843_6	-0.0587	0.0355	0.94299	0.09819	-+--	0	1.428	3	0.699	20531	0.551945
DSC2	Desmocollin-2	13126_52	0.0655	0.0395	1.06769	0.09771	+--+	24.3	3.964	3	0.2654	20621	0.551945
PMM2	Phosphomannomutase 2	17794_6	0.052	0.0314	1.05338	0.09816	++--	23.5	3.922	3	0.2701	20599	0.551945
RGS1	Regulator of G-protein signaling 1	18945_11	-0.0588	0.0355	0.942895	0.09769	----	0	0.594	3	0.8977	20595	0.551945
MOB1B	MOB kinase activator 1B	19177_7	-0.0556	0.0336	0.945917	0.09818	----	0	0.274	3	0.9648	20645	0.551945
PLA2G2A	Phospholipase A2, membrane associated	2692_74	0.0551	0.0333	1.05665	0.09815	++++	0	1.885	3	0.5965	20638	0.551945
CRISP3	Cysteine-rich secretory protein 3	3187_52	-0.0654	0.0395	0.936693	0.09741	----	0	0.572	3	0.9029	20507	0.551945
ICAM1	Intercellular adhesion molecule 1	4342_10	-0.0532	0.0322	0.94819	0.09804	+-+-	52.1	6.26	3	0.09964	20645	0.551945
PTPRD	Receptor-type tyrosine-protein phosphatase delta	9296_15	-0.0593	0.0358	0.942424	0.09791	----	42	5.173	3	0.1596	20640	0.551945
SLPI	Antileukoproteinase	4413_3	0.0563	0.034	1.05792	0.09834	++--	0	2.35	3	0.5029	20642	0.552166
ATP13A1	Manganese-transporting ATPase 13A1	13659_36	0.05	0.0303	1.05127	0.09868	++++	5.8	3.186	3	0.3639	20645	0.55254
CASK	Peripheral plasma membrane protein CASK	16754_40	0.0519	0.0314	1.05327	0.09852	++++	0	1.574	3	0.6652	20587	0.55254
UGT1A1	UDP-glucuronosyltransferase 1-1	17702_53	0.0545	0.033	1.05601	0.09882	+-++	0	0.855	3	0.8364	20524	0.55254
C4B|C4A	C4a anaphylatoxin	18821_9	-0.05	0.0303	0.951229	0.09885	---+	0	1.532	3	0.675	20645	0.55254
VNN2	Vascular non-inflammatory molecule 2	15480_2	-0.0516	0.0313	0.949709	0.0992	----	0	0.517	3	0.9151	20645	0.553256
CAT	Catalase	3488_64	0.0542	0.0329	1.0557	0.09912	++++	11.8	3.403	3	0.3336	20640	0.553256
FCN1	Ficolin-1	15582_25	-0.055	0.0334	0.946485	0.09945	-+--	0	1.17	3	0.7602	20607	0.553468
CPN2	Carboxypeptidase N subunit 2	6415_90	0.0504	0.0306	1.05169	0.09946	+-++	36	4.686	3	0.1963	20642	0.553468
LRRC52	Leucine-rich repeat-containing protein 52	10785_8	0.0494	0.03	1.05064	0.1001	+++-	0	2.094	3	0.5532	20602	0.554183
ZNF10	Zinc finger protein 10	11567_23	-0.0554	0.0338	0.946107	0.1006	----	0	0.719	3	0.8688	20547	0.554183
SNAP29	Synaptosomal-associated protein 29	12357_41	-0.0578	0.0352	0.943839	0.1006	-++-	37.7	4.813	3	0.186	20584	0.554183
GC	Vitamin D-binding protein	15589_1	-0.0542	0.033	0.947243	0.1002	-++-	63.8	8.297	3	0.04026	20634	0.554183
DYNLRB2	Dynein light chain roadblock-type 2	17827_53	0.0524	0.0319	1.0538	0.1001	++++	0	0.818	3	0.8451	20574	0.554183
CCL13	C-C motif chemokine 13	4144_13	-0.0625	0.038	0.939413	0.1003	--+-	0	2.266	3	0.519	20509	0.554183
CFH	Complement factor H	4159_130	-0.0554	0.0337	0.946107	0.1007	--+-	19.3	3.715	3	0.2939	20644	0.554183
NXPH3	Neurexophilin-3	6054_6	-0.0574	0.035	0.944216	0.1007	----	10.5	3.352	3	0.3405	20612	0.554183
NDUFV2	NADH dehydrogenase [ubiquinone] flavoprotein 2, mitochondrial	7748_11	0.0553	0.0336	1.05686	0.09993	+--+	0	2.815	3	0.4211	20596	0.554183
INHBB|INHBA	Inhibin beta A chain:Inhibin beta B chain heterodimer	8467_9	0.0551	0.0335	1.05665	0.1003	+--+	27.5	4.136	3	0.2471	20535	0.554183
CHI3L1	Chitinase-3-like protein 1	11104_13	0.0534	0.0326	1.05485	0.1009	++--	31.7	4.393	3	0.222	20645	0.554672
MSMB	Beta-microseminoprotein	10620_21	0.0564	0.0345	1.05802	0.1023	+-++	0	1.698	3	0.6375	20645	0.560446
IL26	Interleukin-26	16760_2	-0.05	0.0306	0.951229	0.1024	-+--	0	1.674	3	0.6428	20645	0.560446
VEGFA	Isoform L-VEGF165	19437_61	0.0549	0.0336	1.05643	0.1024	++-+	0	2.548	3	0.4667	20535	0.560446
IFNLR1	Interferon lambda receptor 1	7192_37	0.0516	0.0316	1.05295	0.1022	++--	59.2	7.357	3	0.06134	20575	0.560446
HPSE	Heparanase	5604_30	0.055	0.0338	1.05654	0.1032	-+++	57.8	7.102	3	0.06872	20521	0.564205
HABP4	Intracellular hyaluronan-binding protein 4	10815_2	-0.06	0.0368	0.941765	0.1034	----	0	0.736	3	0.8646	20508	0.56468
LYPLAL1	Lysophospholipase-like protein 1	12428_2	0.0537	0.0331	1.05517	0.1041	-++-	78.8	14.122	3	0.002744	20525	0.566566
EIF3J	Eukaryotic translation initiation factor 3 subunit J	13497_34	-0.056	0.0345	0.945539	0.104	----	0	1.37	3	0.7126	20607	0.566566
ADAMTS5	A disintegrin and metalloproteinase with thrombospondin motifs 5	3168_8	0.0568	0.035	1.05844	0.1041	++-+	0	1.191	3	0.7551	20580	0.566566
TGFBR2	TGF-beta receptor type-2	5133_17	-0.0563	0.0346	0.945256	0.1042	----	0	1.274	3	0.7353	20579	0.566566
ARHGEF7	Rho guanine nucleotide exchange factor 7	13932_45	0.0517	0.0318	1.05306	0.1046	+++-	49.6	5.952	3	0.1139	20619	0.567503
SFTPD	Pulmonary surfactant-associated protein D	19590_46	-0.0514	0.0317	0.949899	0.1046	-++-	0	2.695	3	0.4411	20642	0.567503
IFNL2	Interferon lambda-2	4397_26	-0.0568	0.0351	0.944783	0.1051	-+--	9.4	3.31	3	0.3462	20538	0.568361
DEFB119	Beta-defensin 119	8315_5	-0.0609	0.0375	0.940917	0.1049	----	0	1.348	3	0.7178	20517	0.568361
AZGP1	Zinc-alpha-2-glycoprotein	9312_8	0.0557	0.0343	1.05728	0.1051	++++	0	0.512	3	0.9162	20644	0.568361
MDGA1	MAM domain-containing glycosylphosphatidylinositol anchor protein 1	16900_29	-0.0514	0.0318	0.949899	0.1055	---+	20.4	3.769	3	0.2876	20645	0.568674
PCOLCE2	Procollagen C-endopeptidase enhancer 2	6081_52	-0.0507	0.0313	0.950564	0.1054	-+--	5.5	3.174	3	0.3656	20643	0.568674
CLN5	Ceroid-lipofuscinosis neuronal protein 5:Lumenal domain	8874_53	0.0532	0.0328	1.05464	0.1053	-+++	4.3	3.134	3	0.3714	20563	0.568674
PTPRU	Receptor-type tyrosine-protein phosphatase U	8337_65	-0.0548	0.0339	0.946674	0.1059	+---	43.2	5.284	3	0.1521	20638	0.570213
LZIC	Protein LZIC	19338_3	0.0569	0.0352	1.05855	0.1063	++++	0	2.13	3	0.5459	20551	0.570364
L1CAM	Neural cell adhesion molecule L1	4246_40	-0.052	0.0322	0.949329	0.1065	----	0	1.148	3	0.7656	20642	0.570364
IL27RA	Interleukin-27 receptor subunit alpha	5132_71	-0.0506	0.0313	0.950659	0.1064	-+--	0	0.494	3	0.9203	20630	0.570364
S100A12	Protein S100-A12	5852_6	0.0507	0.0314	1.05201	0.1062	+-+-	0	2.681	3	0.4435	20631	0.570364
MYZAP	Myocardial zonula adherens protein	9964_10	-0.0559	0.0346	0.945634	0.1065	--+-	20.9	3.791	3	0.2849	20578	0.570364
TRIO	Triple functional domain protein	11126_102	-0.0533	0.0332	0.948096	0.1076	-++-	75.9	12.469	3	0.005937	20645	0.571955
TMEM132D	Transmembrane protein 132D	13416_8	-0.0545	0.0338	0.946959	0.1074	----	0	0.788	3	0.8524	20630	0.571955
TNFRSF21	Tumor necrosis factor receptor superfamily member 21	5404_53	0.056	0.0348	1.0576	0.1076	+--+	7.9	3.258	3	0.3535	20641	0.571955
IK	Protein Red	7207_4	0.0552	0.0343	1.05675	0.1074	++++	0	0.726	3	0.8671	20522	0.571955
SPINK8	Serine protease inhibitor Kazal-type 8	7962_11	0.0511	0.0317	1.05243	0.1071	+-++	59.6	7.433	3	0.05929	20569	0.571955
C18orf32	UPF0729 protein C18orf32	8236_8	0.0503	0.0312	1.05159	0.107	-+++	66.5	8.947	3	0.03001	20570	0.571955
SMIM10	Small integral membrane protein 10	9379_248	-0.0566	0.0351	0.944972	0.1072	-+--	4.9	3.154	3	0.3685	20509	0.571955
POLE3	DNA polymerase epsilon subunit 3	19170_25	-0.0616	0.0383	0.940259	0.1078	--++	47	5.665	3	0.1291	20533	0.572251
PIK3R1|PIK3CA	PIK3CA/PIK3R1	3390_72	0.0532	0.0331	1.05464	0.108	+-+-	48.4	5.817	3	0.1209	20565	0.572251
SPATA31D4	Putative spermatogenesis-associated protein 31D4	9524_46	-0.0622	0.0387	0.939695	0.108	-+--	0	1.323	3	0.7237	20484	0.572251
GJD2	Gap junction delta-2 protein	11678_105	-0.0598	0.0373	0.941953	0.1089	-+--	0	2.335	3	0.5059	20549	0.572759
INHBA	Inhibin beta A chain	13738_8	0.0517	0.0322	1.05306	0.1085	+--+	44.2	5.38	3	0.146	20638	0.572759
LAP3	Cytosol aminopeptidase	15610_72	-0.0524	0.0327	0.948949	0.1089	---+	0	1.941	3	0.5848	20644	0.572759
NRGN	Neurogranin	18303_39	-0.0521	0.0325	0.949234	0.1087	----	0	0.374	3	0.9456	20645	0.572759
LTF	Lactotransferrin	2780_35	-0.0524	0.0327	0.948949	0.1088	-+--	0	2.2	3	0.5319	20608	0.572759
AOC2	Retina-specific copper amine oxidase	6434_18	0.0494	0.0308	1.05064	0.1086	+++-	1.9	3.06	3	0.3825	20595	0.572759
MXRA7	Matrix-remodeling-associated protein 7	8005_1	0.0544	0.0339	1.05591	0.1086	++++	0	1.023	3	0.7956	20622	0.572759
STAP1	Signal-transducing adaptor protein 1	12510_3	-0.0563	0.0352	0.945256	0.1094	----	0	1.399	3	0.7058	20561	0.572971
ODC1	Ornithine decarboxylase	13689_2	0.0516	0.0322	1.05295	0.1091	+--+	0	1.188	3	0.7558	20614	0.572971
DAPK1	Death-associated protein kinase 1	13955_33	0.0512	0.032	1.05253	0.1094	+++-	0	2.552	3	0.466	20588	0.572971
LDHB	L-lactate dehydrogenase B chain	3890_8	0.0512	0.032	1.05253	0.1092	++++	0	0.829	3	0.8426	20640	0.572971
SV2A	Synaptic vesicle glycoprotein 2A	12880_1	-0.0592	0.037	0.942518	0.1099	----	0	0.92	3	0.8207	20534	0.574906
PSAP	Prosaposin	6207_10	0.0485	0.0303	1.0497	0.11	-+++	16.1	3.574	3	0.3112	20637	0.574906
CRCP	DNA-directed RNA polymerase III subunit RPC9	17771_35	0.0521	0.0327	1.05348	0.1108	+-++	0	2.786	3	0.4259	20601	0.577792
APCDD1	Protein APCDD1	6599_5	-0.0665	0.0417	0.935663	0.1107	----	0	0.493	3	0.9204	20494	0.577792
ESAM	Endothelial cell-selective adhesion molecule	7841_84	0.0572	0.0359	1.05887	0.1109	+--+	44.8	5.439	3	0.1423	20638	0.577792
NADK	NAD kinase	13624_17	0.0508	0.0319	1.05211	0.1113	++++	0	0.682	3	0.8775	20594	0.577817
IL7R	Interleukin-7 receptor subunit alpha	5089_11	-0.0586	0.0368	0.943084	0.1114	-+--	51.4	6.175	3	0.1034	20532	0.577817
CD200R1	Cell surface glycoprotein CD200 receptor 1:Isoform 4, Extracellular Domain	5103_30	-0.0633	0.0398	0.938662	0.1115	--+-	71.8	10.643	3	0.01382	20527	0.577817
NMES1	Normal mucosa of esophagus-specific gene 1 protein	6406_3	0.0582	0.0365	1.05993	0.1115	-+++	40.7	5.062	3	0.1673	20627	0.577817
DGCR6	Protein DGCR6	9444_70	-0.0585	0.0368	0.943178	0.1116	--+-	0	1.93	3	0.587	20557	0.577817
CTNNA2	Catenin alpha-2	9872_23	-0.0595	0.0373	0.942236	0.1112	--+-	30.3	4.304	3	0.2305	20503	0.577817
CEACAM8	Carcinoembryonic antigen-related cell adhesion molecule 8	18873_8	0.0516	0.0325	1.05295	0.112	++++	0	0.273	3	0.9651	20616	0.578005
IL17RC	Interleukin-17 receptor C	5468_67	0.0546	0.0343	1.05612	0.1118	+-++	0	2.052	3	0.5616	20514	0.578005
BTN3A1	Butyrophilin subfamily 3 member A1	7081_2	0.0513	0.0323	1.05264	0.1121	++-+	0	1.931	3	0.587	20609	0.578005
ERCC4	DNA repair endonuclease XPF	9895_77	0.0516	0.0325	1.05295	0.112	+--+	43.8	5.336	3	0.1488	20561	0.578005
SIRPA	Tyrosine-protein phosphatase non-receptor type substrate 1	5430_66	0.051	0.0322	1.05232	0.1128	+--+	60.4	7.571	3	0.05575	20645	0.581013
RYK	Tyrosine-protein kinase RYK	5583_62	0.0528	0.0333	1.05422	0.1133	+-++	0	2.001	3	0.5723	20536	0.581786
XG	Glycoprotein Xg	8044_90	0.0518	0.0327	1.05317	0.1133	++-+	29	4.225	3	0.2381	20562	0.581786
SPOCK3	Testican-3	9906_21	-0.0539	0.0341	0.947527	0.1133	----	2.1	3.063	3	0.382	20594	0.581786
KLK10	Kallikrein-10	6227_1	0.0517	0.0327	1.05306	0.1136	+-++	29.5	4.257	3	0.235	20642	0.582127
MYORG	Uncharacterized family 31 glucosidase KIAA1161:Extracellular domain	8068_43	-0.0588	0.0372	0.942895	0.1135	-+--	0	2.016	3	0.5692	20497	0.582127
KIF22	Kinesin-like protein KIF22	12734_112	-0.0579	0.0366	0.943744	0.1142	----	0	2.457	3	0.4831	20546	0.583914
IL18R1	Interleukin-18 receptor 1	14079_14	0.0497	0.0315	1.05096	0.1143	+-+-	0	2.484	3	0.4782	20626	0.583914
LGALS7	Galectin-7	9196_8	0.0525	0.0332	1.0539	0.1143	++++	0	0.129	3	0.9881	20521	0.583914
LRP1	Prolow-density lipoprotein receptor-related protein 1	10699_52	-0.0627	0.0398	0.939225	0.1149	--+-	0	1.245	3	0.7422	20499	0.586378
ST8SIA2	Alpha-2,8-sialyltransferase 8B	7920_30	0.0506	0.0321	1.0519	0.1151	+++-	3.7	3.115	3	0.3743	20529	0.586798
ICOSLG	ICOS ligand	5061_27	-0.0524	0.0333	0.948949	0.1153	----	0	0.225	3	0.9735	20589	0.587217
SNX7	Sorting nexin-7	14245_195	0.0503	0.032	1.05159	0.1155	++++	0	1.709	3	0.635	20616	0.587636
BTNL8	Butyrophilin-like protein 8	9026_40	0.0577	0.0367	1.0594	0.1157	+-++	1	3.029	3	0.3871	20469	0.588053
SSB	Lupus La protein:HTH La-type RNA-binding domain	13625_19	0.0513	0.0326	1.05264	0.1159	-+++	0	2.651	3	0.4486	20537	0.588287
WDR5	WD repeat-containing protein 5	17760_128	0.0554	0.0352	1.05696	0.1161	+-++	53.4	6.432	3	0.0924	20559	0.588287
SCT	Secretin	3728_52	-0.0551	0.035	0.946391	0.1161	----	0	0.656	3	0.8834	20500	0.588287
HPD	4-hydroxyphenylpyruvate dioxygenase	17509_6	-0.0506	0.0322	0.950659	0.1164	---+	22	3.848	3	0.2784	20632	0.589209
RAG1	V(D)J recombination-activating protein 1	11311_79	-0.0559	0.0357	0.945634	0.1175	--+-	0	1.208	3	0.7511	20537	0.591773
CD59	CD59 glycoprotein	11514_196	0.0593	0.0379	1.06109	0.1173	++-+	32.9	4.469	3	0.215	20625	0.591773
GPC5	Glypican-5	4991_12	-0.0549	0.0351	0.94658	0.1174	-+--	4.5	3.141	3	0.3704	20588	0.591773
TCN2	Holo-Transcobalamin-2	5584_21	0.0512	0.0327	1.05253	0.1172	++++	0	0.981	3	0.8059	20641	0.591773
OAF	Out at first protein homolog	6414_8	0.0511	0.0326	1.05243	0.1172	+++-	0	1.871	3	0.5996	20639	0.591773
PDCD1LG2	Programmed cell death 1 ligand 2	3004_67	0.0498	0.0319	1.05106	0.1179	++++	0	0.56	3	0.9056	20631	0.59259
RARRES1	Retinoic acid receptor responder protein 1	8398_277	-0.05	0.0319	0.951229	0.1178	---+	0	1.783	3	0.6187	20624	0.59259
ATP5F1B	ATP synthase subunit beta, mitochondrial	4965_27	0.049	0.0314	1.05022	0.1181	+++-	66	8.823	3	0.03174	20623	0.592998
CRYZ	Quinone oxidoreductase	13983_27	-0.0508	0.0326	0.950469	0.1184	-+--	0	1.066	3	0.7852	20637	0.593309
RFFL	E3 ubiquitin-protein ligase rififylin	14186_13	0.0474	0.0304	1.04854	0.1184	+-++	30.2	4.297	3	0.2311	20607	0.593309
SLC41A2	Solute carrier family 41 member 2	12511_83	0.0521	0.0334	1.05348	0.119	+++-	0	2.787	3	0.4256	20542	0.594523
CDC42BPA	Serine/threonine-protein kinase MRCK alpha	12706_2	-0.0531	0.0341	0.948285	0.1188	----	0	1.529	3	0.6756	20584	0.594523
CPLX2	Complexin-2	15321_8	0.0586	0.0376	1.06035	0.119	+--+	34.3	4.565	3	0.2066	20625	0.594523
SATB1	DNA-binding protein SATB1	13511_29	-0.0543	0.0348	0.947148	0.1193	----	0	1.557	3	0.6692	20548	0.59483
TEC	Tyrosine-protein kinase Tec	16079_2	0.0493	0.0317	1.05054	0.1192	+-++	0	2.745	3	0.4327	20637	0.59483
CSF2RB	Cytokine receptor common subunit beta:Extracellular domain	10512_13	-0.0593	0.0381	0.942424	0.1199	--+-	27.1	4.113	3	0.2496	20511	0.595343
KIR2DL1	Killer cell immunoglobulin-like receptor 2DL1	17200_50	0.0497	0.032	1.05096	0.1199	+++-	0	1.347	3	0.718	20618	0.595343
WFIKKN1	WAP, kazal, immunoglobulin, kunitz and NTR domain-containing protein 1	3191_50	-0.0551	0.0355	0.946391	0.12	----	21.1	3.805	3	0.2833	20582	0.595343
LCK	Tyrosine-protein kinase Lck	3452_17	-0.0552	0.0355	0.946296	0.1198	-+--	51.6	6.203	3	0.1021	20571	0.595343
MAPK13	Mitogen-activated protein kinase 13	5006_71	-0.0568	0.0365	0.944783	0.1198	----	0	0.85	3	0.8375	20578	0.595343
GZMM	Granzyme M	5704_74	0.0522	0.0336	1.05359	0.1203	++++	0	1.769	3	0.6217	20544	0.596238
DLL4	Delta-like protein 4	3305_6	0.052	0.0335	1.05338	0.1212	+--+	14.4	3.503	3	0.3203	20617	0.600102
POLH	DNA polymerase eta	10022_207	0.0509	0.0329	1.05222	0.1216	+-+-	64.6	8.486	3	0.03696	20571	0.601486
AMBP	Alpha-1-microglobulin	15453_3	0.0515	0.0333	1.05285	0.1218	+-+-	2.6	3.08	3	0.3795	20645	0.601878
SH3BGRL	SH3 domain-binding glutamic acid-rich-like protein	12693_2	0.0504	0.0326	1.05169	0.1224	+-++	0	2.776	3	0.4275	20634	0.60305
HAT1	Histone acetyltransferase type B catalytic subunit	19327_31	-0.0468	0.0303	0.954278	0.1223	--+-	0	1.652	3	0.6476	20645	0.60305
KDR	Vascular endothelial growth factor receptor 2	3651_50	-0.0499	0.0323	0.951325	0.1222	-+--	0	0.743	3	0.8631	20645	0.60305
CSF2RA	Granulocyte-macrophage colony-stimulating factor receptor subunit alpha	10438_19	-0.0507	0.0331	0.950564	0.1255	+---	47.8	5.746	3	0.1247	20625	0.604962
TIGAR	Fructose-2,6-bisphosphatase TIGAR	12476_50	-0.0579	0.0376	0.943744	0.1234	-++-	0	1.143	3	0.7668	20533	0.604962
ECH1	Delta(3,5)-Delta(2,4)-dienoyl-CoA isomerase, mitochondrial	12662_82	-0.0519	0.0339	0.949424	0.125	----	2	3.061	3	0.3824	20609	0.604962
GEM	GTP-binding protein GEM	12817_1	-0.0506	0.0329	0.950659	0.1235	---+	74	11.539	3	0.00914	20645	0.604962
ENOX1	Ecto-NOX disulfide-thiol exchanger 1	12933_17	0.0484	0.0316	1.04959	0.1253	++++	0	1.067	3	0.7852	20628	0.604962
SHC2	SHC-transforming protein 2	14074_2	0.0508	0.0331	1.05211	0.1245	-++-	72.3	10.839	3	0.01263	20516	0.604962
APOC1	Apolipoprotein C-I	15364_101	-0.0508	0.033	0.950469	0.1242	-++-	39.4	4.955	3	0.1752	20635	0.604962
CFHR1	Complement factor H-related protein 1	15468_14	-0.0487	0.0317	0.952467	0.1249	+---	37	4.761	3	0.1902	20645	0.604962
NMI	N-myc-interactor	17512_2	0.0496	0.0324	1.05085	0.1257	+-++	42.6	5.229	3	0.1558	20640	0.604962
MLF1	Myeloid leukemia factor 1	17820_170	-0.0491	0.0319	0.952086	0.1242	--+-	66.7	9.001	3	0.02928	20643	0.604962
NDRG3	Protein NDRG3	18312_68	0.0514	0.0334	1.05274	0.1239	-+++	32.4	4.44	3	0.2177	20552	0.604962
PSMB3	Proteasome subunit beta type-3	18339_207	0.053	0.0346	1.05443	0.1256	+--+	12.5	3.428	3	0.3303	20581	0.604962
DTD1	D-tyrosyl-tRNA(Tyr) deacylase 1	19194_9	-0.0514	0.0334	0.949899	0.1238	----	0	1.542	3	0.6726	20645	0.604962
RAB2B	Ras-related protein Rab-2B	19253_82	0.0482	0.0314	1.04938	0.1249	+++-	62.7	8.033	3	0.04534	20545	0.604962
MPL	Thrombopoietin Receptor	3473_78	-0.0575	0.0374	0.944122	0.1244	--+-	28.5	4.195	3	0.2412	20584	0.604962
HAMP	Hepcidin	3504_58	-0.046	0.0299	0.955042	0.1241	----	0	0.044	3	0.9976	20645	0.604962
FYN	Tyrosine-protein kinase Fyn	3813_3	-0.051	0.0332	0.950279	0.1242	---+	19.6	3.731	3	0.2921	20638	0.604962
MMP2	72 kDa type IV collagenase	4160_49	-0.0477	0.0311	0.95342	0.1246	-+++	35.4	4.642	3	0.2	20645	0.604962
ANP32B	Acidic leucine-rich nuclear phosphoprotein 32 family member B	4194_26	0.0446	0.0291	1.04561	0.125	++++	0	0.282	3	0.9634	20634	0.604962
NRXN3	Neurexin-3-beta	5111_15	-0.0547	0.0356	0.946769	0.1241	---+	0	2.944	3	0.4003	20627	0.604962
SEMA7A	Semaphorin-7A	7019_13	-0.051	0.0333	0.950279	0.1256	--+-	19	3.703	3	0.2953	20630	0.604962
MYORG	Uncharacterized family 31 glucosidase KIAA1161:Cytoplasmic domain	8093_13	0.0465	0.0302	1.0476	0.1241	++++	16.3	3.585	3	0.3099	20574	0.604962
LYG1	Lysozyme g-like protein 1	9243_10	-0.0505	0.033	0.950754	0.1253	--+-	0	2.143	3	0.5433	20625	0.604962
PSG9	Pregnancy-specific beta-1-glycoprotein 9	9335_28	0.0525	0.0342	1.0539	0.1248	-+-+	37.3	4.781	3	0.1885	20568	0.604962
FGFR4	Fibroblast growth factor receptor 4	4988_49	0.0467	0.0305	1.04781	0.1259	++++	0	1.097	3	0.7779	20600	0.605237
GREM2	Gremlin-2	5598_3	0.052	0.034	1.05338	0.126	+--+	26.7	4.091	3	0.2518	20628	0.605237
BTD	Biotinidase	15644_1	-0.0469	0.0307	0.954183	0.1262	--+-	0	1.408	3	0.7037	20636	0.605511
RAB3A	Ras-related protein Rab-3A	17516_7	0.0486	0.0318	1.0498	0.1263	+-++	0	0.785	3	0.853	20546	0.605511
NRP1	Neuropilin-1	5542_22	-0.0509	0.0334	0.950374	0.127	---+	75.6	12.303	3	0.006415	20645	0.608282
GALE	UDP-glucose 4-epimerase	11457_53	-0.0496	0.0326	0.95161	0.1276	--+-	16.8	3.605	3	0.3074	20641	0.61057
NT5C2	Cytosolic purine 5'-nucleotidase	11288_26	0.0488	0.0323	1.05001	0.13	+-++	39.6	4.966	3	0.1743	20588	0.614641
FEV	Protein FEV	12740_55	-0.0515	0.034	0.949804	0.1294	----	0	1.384	3	0.7092	20645	0.614641
EFNA3	Ephrin-A3	14153_8	-0.0524	0.0346	0.948949	0.1298	----	0	0.25	3	0.9692	20551	0.614641
RALA	Ras-related protein Ral-A	14332_3	-0.0531	0.035	0.948285	0.1287	----	0	1.639	3	0.6506	20610	0.614641
TMEFF1	Tomoregulin-1	15641_20	-0.0591	0.039	0.942613	0.1302	---+	35.7	4.664	3	0.1981	20567	0.614641
ANXA11	Annexin A11	17513_11	-0.0514	0.0339	0.949899	0.1299	----	0	0.352	3	0.95	20645	0.614641
SARS1	Serine--tRNA ligase, cytoplasmic	18178_13	-0.0514	0.0338	0.949899	0.1287	--+-	0	2.202	3	0.5316	20629	0.614641
ERBB3	Receptor tyrosine-protein kinase erbB-3	2617_56	-0.0508	0.0336	0.950469	0.1303	-+--	0	0.318	3	0.9567	20638	0.614641
CXCL5	C-X-C motif chemokine 5	2979_8	-0.0597	0.0394	0.942047	0.1297	--+-	28.3	4.183	3	0.2424	20522	0.614641
PGAM1	Phosphoglycerate mutase 1	3896_5	-0.0481	0.0318	0.953038	0.1302	---+	0	2.245	3	0.5232	20645	0.614641
GSTA3	Glutathione S-transferase A3	4993_16	-0.0521	0.0344	0.949234	0.1294	--+-	19.8	3.742	3	0.2908	20578	0.614641
PSG4	Pregnancy-specific beta-1-glycoprotein 4	5649_83	0.0452	0.0299	1.04624	0.1299	++++	3.4	3.105	3	0.3758	20613	0.614641
FUT9	Alpha-(1,3)-fucosyltransferase 9	6991_24	-0.0536	0.0354	0.947811	0.1295	--+-	0	2.723	3	0.4363	20547	0.614641
CUZD1	CUB and zona pellucida-like domain-containing protein 1	7943_16	0.0473	0.0312	1.04844	0.1292	++--	40	4.998	3	0.1719	20582	0.614641
DAG1	Dystroglycan	8369_102	0.0512	0.0338	1.05253	0.1293	++++	0	0.965	3	0.8097	20527	0.614641
CCN5	WNT1-inducible-signaling pathway protein 2	6392_7	0.0563	0.0372	1.05792	0.1305	++-+	40.5	5.045	3	0.1685	20645	0.615003
APOM	Apolipoprotein M	10445_20	0.0504	0.0335	1.05169	0.1316	++-+	0	2.955	3	0.3986	20641	0.61727
TALDO1	Transaldolase	11347_9	-0.0501	0.0332	0.951134	0.1313	----	0	1.439	3	0.6965	20645	0.61727
AURKB	Aurora kinase B	3346_72	0.0483	0.032	1.04949	0.1315	+++-	61.3	7.745	3	0.05158	20627	0.61727
SLC25A18	Mitochondrial glutamate carrier 2	5280_68	-0.055	0.0365	0.946485	0.1316	-+--	35.3	4.639	3	0.2002	20501	0.61727
PLEK	Pleckstrin	7875_86	-0.0501	0.0332	0.951134	0.1316	----	0	0.283	3	0.9632	20645	0.61727
GP5	Platelet glycoprotein V	7185_29	-0.0481	0.032	0.953038	0.1319	----	0	0.106	3	0.9911	20644	0.618095
DDT	D-dopachrome decarboxylase	19237_17	0.0509	0.0338	1.05222	0.1322	+---	52.5	6.316	3	0.0972	20550	0.618919
FGF20	Fibroblast growth factor 20	2763_66	-0.0566	0.0377	0.944972	0.1325	---+	0	2.606	3	0.4564	20516	0.619161
SERPIND1	Heparin cofactor 2	3316_58	-0.0478	0.0318	0.953324	0.1324	-+--	0	2.135	3	0.5449	20644	0.619161
PLD5	Inactive phospholipase D5	8081_55	-0.0572	0.038	0.944405	0.1327	-+--	0	1.532	3	0.6749	20473	0.619515
EFNA4	Ephrin-A4	2614_28	0.06	0.04	1.06184	0.1332	+--+	17.2	3.622	3	0.3053	20608	0.619994
DNAJC10	DnaJ homolog subfamily C member 10	8297_8	-0.0513	0.0342	0.949994	0.1332	--++	25.5	4.028	3	0.2584	20617	0.619994
ISM1	Isthmin-1	8355_80	0.0534	0.0356	1.05485	0.133	+--+	34.2	4.56	3	0.207	20499	0.619994
ADAMDEC1	ADAM DEC1	9115_78	0.0513	0.0342	1.05264	0.1333	+-++	0	0.818	3	0.8452	20555	0.619994
LDHA	L-lactate dehydrogenase A chain	15414_316	-0.0484	0.0323	0.952753	0.1337	----	0	0.762	3	0.8585	20621	0.621275
SPOCK1	Testican-1	5490_53	0.0491	0.0328	1.05033	0.1339	--++	11.2	3.379	3	0.3368	20631	0.621625
TMCC3	Transmembrane and coiled-coil domains protein 3:region 1	8922_4	-0.0484	0.0323	0.952753	0.1344	--+-	59.4	7.382	3	0.06066	20635	0.623366
FOXM1	Forkhead box protein M1	10056_5	0.0479	0.032	1.04907	0.1346	+-++	0	2.779	3	0.4269	20638	0.623713
FSTL1	Follistatin-related protein 1	13112_179	0.0493	0.033	1.05054	0.1348	++++	0	0.381	3	0.9441	20640	0.62406
COPS7B	COP9 signalosome complex subunit 7b	12384_92	-0.046	0.0308	0.955042	0.1356	----	0	1.681	3	0.6412	20645	0.62602
RAP1GAP	Rap1 GTPase-activating protein 1	13735_1	-0.0558	0.0374	0.945728	0.1356	--+-	42	5.17	3	0.1598	20490	0.62602
YWHAZ	14-3-3 protein zeta/delta	5858_6	-0.0499	0.0334	0.951325	0.1356	----	0	0.488	3	0.9216	20645	0.62602
KREMEN1	Kremen protein 1	17331_138	-0.0483	0.0324	0.952848	0.1359	----	0	0.965	3	0.8098	20645	0.626825
WFIKKN2	WAP, Kazal, immunoglobulin, Kunitz and NTR domain-containing protein 2	3235_50	0.0512	0.0344	1.05253	0.1366	++++	0	1.587	3	0.6623	20640	0.629471
SYT11	Synaptotagmin-11	7089_42	0.0507	0.0341	1.05201	0.1368	+--+	0	1.489	3	0.6847	20519	0.629811
EPB41L1	Band 4.1-like protein 1	13993_20	0.0479	0.0322	1.04907	0.1371	+-++	0	2.403	3	0.493	20643	0.630609
DAO	D-amino-acid oxidase	19120_33	-0.0548	0.0369	0.946674	0.1373	-+--	0	0.727	3	0.8667	20569	0.630947
CRABP2	Cellular retinoic acid-binding protein 2	11696_7	0.051	0.0344	1.05232	0.1382	+--+	70.2	10.067	3	0.01801	20642	0.632627
AARS1	Alanine--tRNA ligase, cytoplasmic	12340_17	-0.048	0.0324	0.953134	0.1383	----	0	0.193	3	0.9787	20642	0.632627
UCHL5	Ubiquitin carboxyl-terminal hydrolase isozyme L5	17405_2	0.0473	0.0319	1.04844	0.138	-+++	66.6	8.991	3	0.02941	20580	0.632627
ERLEC1	Endoplasmic reticulum lectin 1	8957_72	0.05	0.0337	1.05127	0.1382	+-++	4.2	3.13	3	0.372	20518	0.632627
CCL26	C-C motif chemokine 26	9168_31	0.0506	0.0341	1.0519	0.1383	++++	0	0.226	3	0.9733	20528	0.632627
ANXA8	Annexin A8	18290_6	-0.0549	0.0371	0.94658	0.1385	--+-	49.5	5.942	3	0.1145	20547	0.632962
CLTA	Clathrin light chain A	19257_11	0.0488	0.033	1.05001	0.1391	--++	73.3	11.23	3	0.01054	20642	0.634997
NETO1	Neuropilin and tolloid-like protein 1	5639_49	0.051	0.0345	1.05232	0.1392	++++	0	1.466	3	0.6901	20534	0.634997
SUMF1	Sulfatase-modifying factor 1	6941_11	0.0471	0.0319	1.04823	0.1398	+-+-	60.1	7.521	3	0.05701	20629	0.637151
KLHL13	Kelch-like protein 13	12463_7	0.0486	0.0329	1.0498	0.14	+-++	0	1.213	3	0.7498	20589	0.637479
DCUN1D2	DCN1-like protein 2	19511_8	-0.0563	0.0381	0.945256	0.1403	-+--	0	1.063	3	0.7861	20477	0.637681
JUND	Transcription factor jun-D	19602_36	0.0471	0.0319	1.04823	0.1403	+-+-	51.1	6.134	3	0.1053	20506	0.637681
TACSTD2	Tumor-associated calcium signal transducer 2	14034_22	0.0526	0.0357	1.05401	0.1406	+-++	0	2.385	3	0.4965	20512	0.638462
DUSP23	Dual specificity protein phosphatase 23	17326_44	0.0503	0.0342	1.05159	0.1409	-+++	63.8	8.296	3	0.04027	20506	0.639242
ZPBP2	Zona pellucida-binding protein 2	10710_23	-0.0569	0.0388	0.944689	0.1427	---+	0	2.854	3	0.4147	20510	0.641634
SRSF6	Serine/arginine-rich splicing factor 6	11573_3	0.0473	0.0323	1.04844	0.143	+++-	12.5	3.43	3	0.3299	20631	0.641634
FOXJ2	Forkhead box protein J2	14204_55	-0.0473	0.0322	0.953801	0.1423	--+-	0	1.892	3	0.5951	20645	0.641634
HMGA2	High mobility group protein HMGI-C	19516_10	0.0432	0.0295	1.04415	0.1426	+-+-	30	4.286	3	0.2322	20569	0.641634
TIMP2	Metalloproteinase inhibitor 2	2278_61	-0.0475	0.0324	0.95361	0.1418	-+--	0	2.249	3	0.5223	20643	0.641634
KIAA2013	Uncharacterized protein KIAA2013	6538_90	0.0478	0.0326	1.04896	0.1426	++-+	0	0.747	3	0.8622	20567	0.641634
PRLH	Prolactin-releasing peptide	6543_182	-0.0494	0.0337	0.9518	0.1431	--+-	45.6	5.515	3	0.1377	20576	0.641634
RMDN1	Regulator of microtubule dynamics protein 1	7096_30	0.0479	0.0327	1.04907	0.1429	+-++	0	2.399	3	0.4938	20637	0.641634
GRPEL1	GrpE protein homolog 1, mitochondrial	7113_1	0.0465	0.0317	1.0476	0.1424	+--+	41.1	5.09	3	0.1653	20611	0.641634
CYTL1	Cytokine-like protein 1	8402_22	0.0495	0.0337	1.05075	0.1418	++-+	21.4	3.815	3	0.2822	20644	0.641634
HMGN1	Non-histone chromosomal protein HMG-14	9187_2	0.0464	0.0316	1.04749	0.1421	+++-	23	3.895	3	0.2731	20623	0.641634
FOXG1	Forkhead box protein G1	9896_21	0.0443	0.0303	1.0453	0.1429	+++-	0	2.941	3	0.4008	20618	0.641634
FAM234B	Protein FAM234B:C-term	9981_18	-0.0553	0.0377	0.946201	0.1427	+++-	24.6	3.98	3	0.2636	20475	0.641634
PODXL2	Podocalyxin-like protein 2	10616_67	0.0448	0.0306	1.04582	0.1436	++--	54.6	6.609	3	0.08547	20569	0.643297
TMOD2	Tropomodulin-2	12853_112	-0.0482	0.033	0.952943	0.1441	---+	36	4.687	3	0.1962	20635	0.644379
PTN	Pleiotrophin	3045_72	0.0608	0.0416	1.06269	0.144	++-+	0	2.174	3	0.5371	20632	0.644379
LYZ	Lysozyme C	4920_10	0.0507	0.0348	1.05201	0.1444	++++	0	1.318	3	0.7249	20621	0.645142
CD99L2	CD99 antigen-like protein 2	10539_30	-0.0529	0.0363	0.948475	0.1447	-+--	0	2.728	3	0.4354	20533	0.645903
FCRL5	Fc receptor-like protein 5	6103_70	0.0508	0.0349	1.05211	0.145	-+-+	42.9	5.254	3	0.1541	20478	0.646086
TMEM9	Transmembrane protein 9:Cytoplasmic domain	8597_1	0.0457	0.0313	1.04676	0.1449	++++	0	1.531	3	0.6752	20640	0.646086
GNAS	Neuroendocrine secretory protein 55	5757_45	-0.0526	0.0361	0.948759	0.1452	-++-	14.6	3.512	3	0.3192	20521	0.646399
SPIN1	Spindlin-1	18210_12	-0.0547	0.0376	0.946769	0.1455	--+-	0	1.885	3	0.5965	20537	0.64658
CTSV	Cathepsin L2	3364_76	-0.0472	0.0324	0.953897	0.1454	--+-	71.9	10.68	3	0.01359	20614	0.64658
ARL14	ADP-ribosylation factor-like protein 14	18410_26	0.0473	0.0325	1.04844	0.1457	++?-	0	1.345	2	0.5104	14882	0.646892
JARID2	Protein Jumonji	12623_84	0.0488	0.0336	1.05001	0.1462	++-+	0	1.939	3	0.5852	20581	0.648535
CRYGD	Gamma-crystallin D	12366_16	-0.0559	0.0385	0.945634	0.1465	----	0	2.793	3	0.4246	20502	0.649288
GPR135	Probable G-protein coupled receptor 135	11465_4	0.0465	0.0321	1.0476	0.1471	++++	0	0.746	3	0.8624	20544	0.649504
PTP4A2	Protein tyrosine phosphatase type IVA 2	11699_16	-0.0485	0.0335	0.952657	0.1469	---+	0	1.782	3	0.6188	20633	0.649504
GLTP	Glycolipid transfer protein	12513_8	0.0502	0.0346	1.05148	0.147	++++	0	2.113	3	0.5492	20489	0.649504
BMP3	Bone morphogenetic protein 3	16748_1	0.047	0.0324	1.04812	0.1472	+++-	0	2.844	3	0.4162	20580	0.649504
ANXA7	Annexin A7	18244_1	-0.0488	0.0336	0.952372	0.1467	----	0	0.449	3	0.9299	20645	0.649504
OBP2B	Odorant-binding protein 2b	5680_54	0.0493	0.034	1.05054	0.1474	+-++	0	2.067	3	0.5586	20645	0.649811
SMAP1	Stromal membrane-associated protein 1	11649_3	-0.0482	0.0335	0.952943	0.1502	----	0	1.698	3	0.6374	20642	0.650818
PFKFB3	6-phosphofructo-2-kinase/fructose-2,6-bisphosphatase 3	12456_5	0.0479	0.0332	1.04907	0.1494	++++	0	0.39	3	0.9423	20593	0.650818
SHMT2	Serine hydroxymethyltransferase, mitochondrial	12691_44	-0.0467	0.0324	0.954374	0.1495	---+	0	2.865	3	0.4128	20644	0.650818
ZNF334	Zinc finger protein 334	12763_69	-0.0517	0.0358	0.949614	0.1485	-+--	0	0.93	3	0.8182	20585	0.650818
IL17F	Interleukin-17F	14026_24	0.0493	0.0343	1.05054	0.1502	--+-	84.3	19.059	3	0.0002658	20490	0.650818
FAM210A	Protein FAM210A	14593_152	0.0445	0.0309	1.0455	0.1504	+-++	0	1.937	3	0.5857	20635	0.650818
NCMAP	Noncompact myelin-associated protein	14614_41	0.0434	0.0301	1.04436	0.1497	++-+	0	2.208	3	0.5304	20645	0.650818
NID2	Nidogen-2	16060_99	0.0482	0.0335	1.04938	0.1498	+--+	49.4	5.935	3	0.1148	20616	0.650818
KIRREL2	Kin of IRRE-like protein 2	16609_106	0.048	0.0333	1.04917	0.1496	+--+	22.7	3.881	3	0.2746	20514	0.650818
NMRK1	Nicotinamide riboside kinase 1	16853_5	0.0444	0.0309	1.0454	0.1505	++++	0	1.909	3	0.5914	20571	0.650818
ACADM	Medium-chain specific acyl-CoA dehydrogenase, mitochondrial	17333_20	-0.0501	0.0348	0.951134	0.1498	---+	12.9	3.445	3	0.3279	20585	0.650818
ITLN1	Intelectin-1	18830_1	0.0495	0.0343	1.05075	0.1488	+-+-	3.9	3.12	3	0.3734	20644	0.650818
CNN2	Calponin-2	18877_15	0.0496	0.0344	1.05085	0.1491	--++	40.7	5.062	3	0.1673	20642	0.650818
IL2RA	Interleukin-2 receptor subunit alpha	3151_6	0.0416	0.0289	1.04248	0.1489	+-++	24	3.946	3	0.2673	20645	0.650818
FGFR1	Fibroblast growth factor receptor 1	5532_53	0.048	0.0333	1.04917	0.149	++-+	6.8	3.217	3	0.3593	20643	0.650818
SBSN	Suprabasin	5724_58	-0.0569	0.0396	0.944689	0.1502	----	0	0.34	3	0.9522	20482	0.650818
TNMD	Tenomodulin	6578_29	-0.0539	0.0372	0.947527	0.1482	-++-	80.4	15.28	3	0.001592	20519	0.650818
CD164L2	CD164 sialomucin-like 2 protein	6915_2	0.0458	0.0317	1.04687	0.149	+++-	0	1.182	3	0.7572	20596	0.650818
SPINT3	Kunitz-type protease inhibitor 3	7926_13	0.0558	0.0386	1.05739	0.1479	+-++	0	0.916	3	0.8216	20626	0.650818
FOXRED1	FAD-dependent oxidoreductase domain-containing protein 1	8017_23	0.0474	0.0328	1.04854	0.1485	++-+	0	1.182	3	0.7573	20591	0.650818
CENPW	Centromere protein W	8864_59	-0.0497	0.0346	0.951515	0.1504	-+-+	15.8	3.562	3	0.3128	20576	0.650818
GLIPR1	Glioma pathogenesis-related protein 1	9265_10	-0.0544	0.0377	0.947053	0.1493	----	0	2.567	3	0.4633	20502	0.650818
MTMR6	Myotubularin-related protein 6	12536_46	-0.0479	0.0335	0.953229	0.1525	-+--	0	1.238	3	0.744	20572	0.651555
BAG2	BAG family molecular chaperone regulator 2	19228_11	0.0495	0.0346	1.05075	0.1525	++++	0	0.931	3	0.8179	20509	0.651555
NXT2	NTF2-related export protein 2	19255_124	0.0468	0.0326	1.04791	0.1512	++++	0	0.387	3	0.9428	20554	0.651555
PET117	Protein PET117 homolog, mitochondrial	19303_64	0.0451	0.0314	1.04613	0.152	+---	25.8	4.045	3	0.2567	20623	0.651555
IL1R1	Interleukin-1 receptor type 1	2991_9	0.0455	0.0318	1.04655	0.1522	++-+	0	0.993	3	0.8029	20642	0.651555
SERPINA1	Alpha-1-antitrypsin	3580_25	0.0471	0.0328	1.04823	0.1509	-+++	15.5	3.552	3	0.3141	20638	0.651555
PLAU	Urokinase-type plasminogen activator	4158_54	0.0468	0.0327	1.04791	0.1521	+--+	22.4	3.864	3	0.2766	20629	0.651555
CSF3	Granulocyte colony-stimulating factor	4840_73	0.0455	0.0318	1.04655	0.1523	-+++	54.9	6.65	3	0.08393	20592	0.651555
GUCA2B	Guanylate cyclase activator 2B	6223_5	0.0472	0.0329	1.04833	0.1515	++-+	0	2.136	3	0.5447	20581	0.651555
ADAM11	Disintegrin and metalloproteinase domain-containing protein 11	6586_19	-0.0521	0.0363	0.949234	0.1518	--+-	0	2.002	3	0.572	20605	0.651555
ADCYAP1	Pituitary adenylate cyclase-activating polypeptide	8285_64	0.049	0.0342	1.05022	0.1515	++++	0	1.639	3	0.6507	20527	0.651555
MMP10	Stromelysin-2	8479_4	0.0452	0.0316	1.04624	0.1521	++-+	47.9	5.757	3	0.124	20626	0.651555
CD200R1L	Cell surface glycoprotein CD200 receptor 2	8980_19	0.0457	0.0319	1.04676	0.1516	+++-	0	1.695	3	0.638	20553	0.651555
ARHGEF10	Rho guanine nucleotide exchange factor 10	9061_3	-0.0499	0.0348	0.951325	0.1521	-+--	20.3	3.762	3	0.2883	20576	0.651555
ST6GALNAC3	Alpha-N-acetylgalactosaminide alpha-2,6-sialyltransferase 3	10705_14	-0.0538	0.0376	0.947622	0.1529	----	0	1.341	3	0.7193	20522	0.652147
CANT1	Soluble calcium-activated nucleotidase 1	6480_1	-0.0518	0.0362	0.949519	0.1529	----	0	0.85	3	0.8375	20588	0.652147
HPGDS	Hematopoietic prostaglandin D synthase	12549_33	-0.0452	0.0317	0.955806	0.1537	--+-	31.3	4.37	3	0.2242	20637	0.652211
RMI1	RecQ-mediated genome instability protein 1	13926_1	0.0468	0.0328	1.04791	0.1534	+-+-	34.4	4.574	3	0.2058	20617	0.652211
NLGN4X	Neuroligin-4, X-linked	5357_60	0.0469	0.0329	1.04802	0.1536	++++	2.8	3.085	3	0.3787	20500	0.652211
MANBA	Beta-mannosidase	6382_17	-0.0448	0.0314	0.956189	0.1531	---+	4.4	3.138	3	0.3708	20632	0.652211
POGLUT1	Protein O-glucosyltransferase 1	6467_65	-0.0472	0.0331	0.953897	0.1536	---+	0	2.313	3	0.51	20642	0.652211
B3GNT2	N-acetyllactosaminide beta-1,3-N-acetylglucosaminyltransferase 2	7980_72	-0.0483	0.0339	0.952848	0.1535	-++-	0	2.516	3	0.4723	20631	0.652211
CST4	Cystatin-S	14076_74	-0.0454	0.0319	0.955615	0.1545	-+--	62.9	8.078	3	0.04443	20645	0.65357
CD93	Complement component C1q receptor	14136_234	0.0469	0.0329	1.04802	0.1544	+--+	39.8	4.987	3	0.1728	20644	0.65357
CAPN2	Calpain-2 catalytic subunit	14684_17	-0.0446	0.0314	0.95638	0.1552	+---	0	2.618	3	0.4543	20632	0.65357
ADH6	Alcohol dehydrogenase 6	18206_18	-0.0471	0.0332	0.953992	0.1551	----	0	0.892	3	0.8274	20643	0.65357
SNX5	Sorting nexin-5	18327_6	-0.0482	0.0339	0.952943	0.1552	---+	0	2.169	3	0.5381	20634	0.65357
ADGRE5	CD97 antigen	18881_7	-0.0461	0.0325	0.954946	0.155	----	0	0.997	3	0.8019	20621	0.65357
PPIF	Peptidyl-prolyl cis-trans isomerase F, mitochondrial	5248_68	-0.047	0.033	0.954087	0.1544	---+	11.2	3.378	3	0.3369	20645	0.65357
PTK2B	Protein-tyrosine kinase 2-beta:Focal adhesion targeting domain	8918_64	-0.0479	0.0337	0.953229	0.1546	--+-	15	3.53	3	0.3168	20632	0.65357
NPTX1	Neuronal pentraxin-1	9256_78	-0.0484	0.034	0.952753	0.1551	---+	8.5	3.278	3	0.3507	20622	0.65357
CLIC1	Chloride intracellular channel protein 1	5013_2	-0.0468	0.0329	0.954278	0.1554	----	0	0.695	3	0.8743	20645	0.65386
PLEKHA1	Pleckstrin homology domain-containing family A member 1	12459_13	-0.056	0.0395	0.945539	0.1558	---+	10.3	3.345	3	0.3414	20499	0.654727
PGD	6-phosphogluconate dehydrogenase, decarboxylating	4187_49	-0.0462	0.0326	0.954851	0.156	-+--	0	0.93	3	0.8183	20645	0.654727
NME1	Nucleoside diphosphate kinase A	5909_51	0.0506	0.0357	1.0519	0.1559	+-++	55	6.671	3	0.08315	20568	0.654727
IL31	Interleukin-31	10455_196	-0.044	0.0311	0.956954	0.1567	----	0	0.892	3	0.8274	20645	0.654909
MYCT1	Myc target protein 1	13541_1	-0.0511	0.036	0.950184	0.1562	----	0	0.458	3	0.928	20518	0.654909
RPP30	Ribonuclease P protein subunit p30	17511_10	-0.0487	0.0344	0.952467	0.1564	--+-	0	0.972	3	0.8081	20558	0.654909
PSMA1	Proteasome subunit alpha type-1	3859_50	0.0509	0.0359	1.05222	0.1566	++-+	51.4	6.167	3	0.1037	20532	0.654909
DEFB118	Beta-defensin 118	9306_7	-0.0511	0.0361	0.950184	0.1565	-+--	0	1.385	3	0.709	20501	0.654909
ARHGAP1	Rho GTPase-activating protein 1:Rho-GTPase activating protein domain	11955_1	0.0476	0.0337	1.04875	0.1574	--++	52.5	6.316	3	0.09722	20599	0.657018
PLA2G2E	Group IIE secretory phospholipase A2	2447_7	-0.0517	0.0365	0.949614	0.1575	-+--	0	0.895	3	0.8267	20500	0.657018
AKT2	RAC-beta serine/threonine-protein kinase	5360_9	-0.0472	0.0334	0.953897	0.1576	----	0	1.821	3	0.6103	20640	0.657018
ERN1	Serine/threonine-protein kinase/endoribonuclease IRE1	11229_16	0.0489	0.0348	1.05012	0.1597	+-++	1.8	3.054	3	0.3834	20564	0.657264
LRP1B	Low-density lipoprotein receptor-related protein 1B	11275_94	-0.0477	0.0339	0.95342	0.1597	+---	9.7	3.324	3	0.3444	20597	0.657264
CETN2	Centrin-2	13078_3	-0.0477	0.0339	0.95342	0.1593	---+	36.9	4.752	3	0.1909	20630	0.657264
KIN	DNA/RNA-binding protein KIN17	13476_16	0.0499	0.0354	1.05117	0.1582	-+++	53.8	6.492	3	0.08999	20494	0.657264
ANXA7	Annexin A7	14203_3	-0.0474	0.0337	0.953706	0.1599	----	0	0.796	3	0.8505	20645	0.657264
CES1	Liver carboxylesterase 1	15487_164	-0.0459	0.0326	0.955137	0.1584	--+-	45.1	5.468	3	0.1406	20643	0.657264
F7	Coagulation factor VII	3184_25	-0.0443	0.0314	0.956667	0.1578	----	0	2.331	3	0.5066	20644	0.657264
CNTN2	Contactin-2	3296_92	-0.0451	0.032	0.955902	0.1588	----	0	2.547	3	0.4669	20639	0.657264
PDIA3	Protein disulfide-isomerase A3	4719_58	-0.0464	0.033	0.95466	0.1599	---+	0	2.289	3	0.5147	20642	0.657264
CGREF1	Cell growth regulator with EF hand domain protein 1	6257_56	0.0485	0.0344	1.0497	0.1593	++-+	0	0.619	3	0.892	20642	0.657264
LILRB5	Leukocyte immunoglobulin-like receptor subfamily B member 5	7015_8	0.0445	0.0316	1.0455	0.1595	++++	0	2.843	3	0.4164	20645	0.657264
CCDC90B	Coiled-coil domain-containing protein 90B, mitochondrial	7792_58	-0.0487	0.0345	0.952467	0.158	--+-	0	2.11	3	0.5498	20554	0.657264
TMEM132A	Transmembrane protein 132A	7871_16	-0.0467	0.0332	0.954374	0.1591	----	16.8	3.604	3	0.3075	20625	0.657264
IGF1	Insulin-like growth factor I	8406_17	0.0471	0.0334	1.04823	0.1585	+-++	0	1.089	3	0.7798	20578	0.657264
CA5A	Carbonic anhydrase 5A, mitochondrial	8791_151	0.0467	0.0331	1.04781	0.1589	++-+	25.7	4.036	3	0.2576	20542	0.657264
DUSP26	Dual specificity protein phosphatase 26	8967_6	0.0464	0.0329	1.04749	0.1589	+-++	8.9	3.294	3	0.3485	20606	0.657264
AMH	Muellerian-inhibiting factor	4923_79	-0.048	0.0342	0.953134	0.1603	-+--	0	2.157	3	0.5404	20599	0.657283
TTC17	Tetratricopeptide repeat protein 17:Tetratricopeptide repeat 3	8800_14	-0.0515	0.0367	0.949804	0.1603	----	0	1.204	3	0.7522	20494	0.657283
UBE2B	Ubiquitin-conjugating enzyme E2 B	9865_40	0.0447	0.0319	1.04571	0.1602	-+++	46.3	5.59	3	0.1334	20570	0.657283
CD79B	B-cell antigen receptor complex-associated protein beta chain	6351_55	0.0456	0.0325	1.04666	0.1605	+++-	21.7	3.83	3	0.2804	20515	0.657562
YBX2	Y-box-binding protein 2	6372_7	0.0436	0.0311	1.04456	0.1607	++++	0	1.308	3	0.7272	20639	0.657841
CLEC4G	C-type lectin domain family 4 member G	10781_19	-0.0462	0.033	0.954851	0.1619	----	55.5	6.744	3	0.08051	20634	0.658835
HEXB	Beta-hexosaminidase subunit beta	15470_11	0.0435	0.0311	1.04446	0.1618	+-++	0	0.803	3	0.8487	20638	0.658835
AMMECR1L	AMMECR1-like protein	18402_1	0.0463	0.0331	1.04739	0.1614	++-+	0	2.048	3	0.5626	20540	0.658835
TGM2	Protein-glutamine gamma-glutamyltransferase 2	18934_50	0.0441	0.0315	1.04509	0.162	++++	0	0.589	3	0.899	20636	0.658835
LRRTM3	Leucine-rich repeat transmembrane neuronal protein 3	4453_83	-0.0512	0.0365	0.950089	0.1613	--+-	0	2.334	3	0.5061	20500	0.658835
TNFRSF19	Tumor necrosis factor receptor superfamily member 19	5131_15	0.0501	0.0358	1.05138	0.1618	+--+	49.7	5.965	3	0.1133	20594	0.658835
LRFN5	Leucine-rich repeat and fibronectin type-III domain-containing protein 5	6587_6	0.0445	0.0318	1.0455	0.1619	+-+-	62.6	8.019	3	0.04561	20625	0.658835
MUL1	Mitochondrial ubiquitin ligase activator of NFKB 1:Mitochindrial intermembrane domain	9315_16	-0.0442	0.0316	0.956763	0.1617	-++-	0	2.992	3	0.3929	20645	0.658835
SIGLEC12	Sialic acid-binding Ig-like lectin 12:Ig-like V-type 2 domain, Isoform long	10037_98	-0.0462	0.033	0.954851	0.1622	-+--	0	2.936	3	0.4017	20627	0.659111
LRCH4	Leucine-rich repeat and calponin homology domain-containing protein 4:Calponin Homology	11252_30	-0.0513	0.0367	0.949994	0.1626	----	0	0.35	3	0.9503	20503	0.660067
CARTPT	Cocaine- and amphetamine-regulated transcript protein	5743_82	0.0484	0.0347	1.04959	0.1627	+-++	0	0.507	3	0.9173	20550	0.660067
PSG7	Putative pregnancy-specific beta-1-glycoprotein 7	5651_50	-0.0498	0.0357	0.95142	0.1632	----	0	0.269	3	0.9657	20565	0.66102
PGM1	Phosphoglucomutase-1	9173_21	-0.0504	0.0362	0.950849	0.1631	--+-	60.2	7.538	3	0.05658	20562	0.66102
AP4M1	AP-4 complex subunit mu-1	10076_1	0.0477	0.0343	1.04886	0.1644	++++	0	0.228	3	0.9729	20559	0.662385
IFI16	Gamma-interferon-inducible protein 16:Isoform 2, Hematopoietic expression, interferon-inducible nature, and nuclear localization 1	13940_19	0.0455	0.0327	1.04655	0.1642	+++-	0	2.648	3	0.4491	20612	0.662385
RXFP1	Relaxin receptor 1	14135_3	-0.0503	0.0362	0.950944	0.164	--++	31.6	4.385	3	0.2228	20541	0.662385
GFER	FAD-linked sulfhydryl oxidase ALR	15398_2	0.0416	0.0299	1.04248	0.1644	+-+-	68.6	9.545	3	0.02286	20578	0.662385
LGR5	Leucine-rich repeat-containing G-protein coupled receptor 5	16296_43	0.0494	0.0355	1.05064	0.164	-+++	68.3	9.459	3	0.02377	20533	0.662385
GPX2	Glutathione peroxidase 2	18894_1	0.0449	0.0323	1.04592	0.1637	+++-	51.6	6.195	3	0.1025	20500	0.662385
CGB2	Choriogonadotropin subunit beta variant 2	6213_10	0.0454	0.0327	1.04645	0.1646	--++	9.4	3.312	3	0.346	20632	0.662385
SMIM9	Small integral membrane protein 9	8888_33	-0.0464	0.0334	0.95466	0.1646	--+-	50.6	6.073	3	0.1081	20613	0.662385
PNOC	Prepronociceptin	15434_5	0.0489	0.0352	1.05012	0.1649	-+++	0	2.045	3	0.5631	20511	0.663058
XXYLT1	Xyloside xylosyltransferase 1	6375_75	-0.0499	0.036	0.951325	0.1658	----	0	0.436	3	0.9327	20624	0.666139
BAGE2	B melanoma antigen 2	6294_11	0.0449	0.0325	1.04592	0.1665	+-+-	71.4	10.505	3	0.01473	20623	0.668413
RBKS	Ribokinase	19467_3	-0.0468	0.0338	0.954278	0.1668	-+--	0	1.855	3	0.6031	20549	0.669079
PDGFD	Platelet-derived growth factor D	9341_1	0.046	0.0333	1.04707	0.1673	+-++	0	1.048	3	0.7897	20634	0.670545
IRAG2	Lymphoid-restricted membrane protein	10704_91	0.0445	0.0323	1.0455	0.1676	-+++	52.1	6.266	3	0.09937	20589	0.671208
DSG3	Desmoglein-3	16317_20	0.044	0.0319	1.04498	0.1679	-+++	11.7	3.398	3	0.3342	20603	0.67187
FLRT2	Leucine-rich repeat transmembrane protein FLRT2	13122_19	0.046	0.0334	1.04707	0.1685	+--+	0	2.791	3	0.425	20642	0.671974
PDGFC	Platelet-derived growth factor C	13658_31	0.0442	0.0321	1.04519	0.1682	++-+	25.7	4.038	3	0.2573	20583	0.671974
GLRX3	Glutaredoxin-3	16596_25	0.0433	0.0314	1.04425	0.1685	+--+	51	6.12	3	0.1059	20642	0.671974
MIA	Melanoma-derived growth regulatory protein	2687_2	0.0454	0.033	1.04645	0.1686	+++-	16.1	3.577	3	0.3109	20642	0.671974
PSMA6	Proteasome subunit alpha type-6	3860_7	-0.0466	0.0339	0.954469	0.1686	-+-+	0	2.524	3	0.471	20587	0.671974
TCEA2	Transcription elongation factor A protein 2	13481_24	-0.0461	0.0335	0.954946	0.1694	----	0	0.282	3	0.9634	20564	0.672475
UCHL1	Ubiquitin carboxyl-terminal hydrolase isozyme L1	5019_16	-0.0452	0.0328	0.955806	0.169	----	0	0.652	3	0.8844	20605	0.672475
KNG1	Kininogen-1	7784_1	0.0432	0.0314	1.04415	0.169	+++-	0	1.766	3	0.6223	20645	0.672475
CHGA	Chromogranin-A	8476_11	0.0439	0.032	1.04488	0.1692	++-+	0	1.988	3	0.5749	20645	0.672475
SEC61G	Protein transport protein Sec61 subunit gamma	8872_1	-0.0467	0.034	0.954374	0.1694	---+	0	2.336	3	0.5057	20538	0.672475
CCDC167	Coiled-coil domain-containing protein 167	7797_11	0.0438	0.0319	1.04477	0.1696	+-++	15.6	3.555	3	0.3137	20566	0.672733
BCHE	Cholinesterase	15514_26	-0.0451	0.0329	0.955902	0.1699	---+	5.7	3.18	3	0.3647	20642	0.673387
NAPB	Beta-soluble NSF attachment protein	12655_30	0.051	0.0372	1.05232	0.1701	+-++	32.7	4.457	3	0.2162	20501	0.673645
GDF2	Growth/differentiation factor 2	4880_21	-0.0454	0.0331	0.955615	0.1703	-+-+	12.3	3.421	3	0.3311	20645	0.673901
MAPRE1	Microtubule-associated protein RP/EB family member 1	12469_19	-0.0461	0.0336	0.954946	0.1705	----	0	0.959	3	0.8112	20645	0.674019
TMEM25	Transmembrane protein 25	9014_18	0.0452	0.033	1.04624	0.1706	+-++	0	1.465	3	0.6903	20503	0.674019
PGRMC1	Membrane-associated progesterone receptor component 1	7863_50	0.0462	0.0338	1.04728	0.1709	+-++	4.4	3.138	3	0.3709	20620	0.674669
AIP	AH receptor-interacting protein	3839_60	-0.047	0.0344	0.954087	0.1717	----	0	1.555	3	0.6697	20613	0.676756
RNASE2	Non-secretory ribonuclease	8394_56	0.0446	0.0326	1.04561	0.1717	++-+	0	0.714	3	0.8699	20507	0.676756
PRKN	E3 ubiquitin-protein ligase parkin	13013_41	-0.0469	0.0344	0.954183	0.1721	--++	20.1	3.757	3	0.2889	20593	0.677262
KLK4	Kallikrein-4	2833_20	-0.0498	0.0364	0.95142	0.172	-+--	0	0.745	3	0.8625	20511	0.677262
MYCBP	C-Myc-binding protein	19250_50	-0.0458	0.0336	0.955233	0.1724	----	0	1.155	3	0.7637	20645	0.677625
IL6ST	Interleukin-6 receptor subunit beta	2620_4	-0.0442	0.0324	0.956763	0.1725	-+--	0	0.677	3	0.8785	20636	0.677625
FCRL4	Fc receptor-like protein 4:Extracellular domain	8973_23	-0.0421	0.0309	0.958774	0.1726	-+--	0	0.786	3	0.8528	20642	0.677625
EPOR	Erythropoietin receptor	19575_4	0.049	0.0359	1.05022	0.1729	+-++	0	1.329	3	0.7223	20562	0.678269
SCARA3	Scavenger receptor class A member 3:region 2	11292_13	-0.0476	0.035	0.953515	0.1737	----	0	0.382	3	0.9439	20569	0.678391
PDZD7	PDZ domain-containing protein 7	12391_27	0.0433	0.0319	1.04425	0.1745	++++	0	0.61	3	0.8942	20584	0.678391
ERVV-1	Endogenous retrovirus group V member 1 Env polyprotein	12531_5	0.0447	0.0328	1.04571	0.1738	+-++	0	2.813	3	0.4214	20538	0.678391
UAP1	UDP-N-acetylhexosamine pyrophosphorylase	13580_2	-0.0488	0.0359	0.952372	0.1747	++--	72.2	10.796	3	0.01288	20507	0.678391
RAB11A	Ras-related protein Rab-11A	17744_31	-0.0444	0.0327	0.956571	0.1747	---+	0	1.6	3	0.6594	20645	0.678391
HRAS	GTPase HRas	18900_37	-0.0455	0.0335	0.95552	0.1745	----	27.6	4.141	3	0.2466	20620	0.678391
ERBB4	Receptor tyrosine-protein kinase erbB-4	2618_10	-0.0525	0.0387	0.948854	0.1747	----	0	1.037	3	0.7924	20500	0.678391
EDA2R	Tumor necrosis factor receptor superfamily member 27	3083_71	0.0472	0.0347	1.04833	0.1738	-+++	0	2.621	3	0.4539	20537	0.678391
C2orf66	Uncharacterized protein C2orf66	5677_15	-0.0443	0.0327	0.956667	0.1746	-++-	65.3	8.642	3	0.03446	20577	0.678391
RS1	Retinoschisin	6497_10	-0.046	0.0338	0.955042	0.1735	-++-	24.4	3.971	3	0.2647	20548	0.678391
APLN	Apelin	6622_90	0.0444	0.0327	1.0454	0.1747	+-++	61.2	7.736	3	0.05179	20620	0.678391
LRP11	Low-density lipoprotein receptor-related protein 11	6713_4	0.0436	0.0321	1.04456	0.1744	+--+	57.9	7.131	3	0.06784	20642	0.678391
SIGLEC14	Sialic acid-binding Ig-like lectin 14	8248_222	-0.0401	0.0296	0.960693	0.1745	-+--	0	2.026	3	0.567	20645	0.678391
GHRH	Somatoliberin	16293_1	0.0452	0.0334	1.04624	0.1758	+--+	0	2.292	3	0.5141	20523	0.678961
ACADSB	Short/branched chain specific acyl-CoA dehydrogenase, mitochondrial	17403_14	-0.0428	0.0316	0.958103	0.1758	--+-	10.4	3.347	3	0.3411	20641	0.678961
TNFRSF17	Tumor necrosis factor receptor superfamily member 17	2665_26	0.0463	0.0342	1.04739	0.1753	--++	27.1	4.113	3	0.2495	20640	0.678961
CST2	Cystatin-SA	4324_33	-0.0451	0.0333	0.955902	0.1756	-+--	59.2	7.352	3	0.06148	20644	0.678961
BID	BH3-interacting domain death agonist	5798_3	0.0447	0.033	1.04571	0.1757	+-++	32.3	4.433	3	0.2183	20596	0.678961
PCDHGA1	Protocadherin gamma-A1	6457_50	0.0427	0.0315	1.04362	0.1753	++++	0	1.291	3	0.7313	20645	0.678961
NNAT	Neuronatin	9374_24	0.0424	0.0313	1.04331	0.1757	++++	0	0.155	3	0.9845	20643	0.678961
TRABD2A	Metalloprotease TIKI1	9401_57	0.0446	0.033	1.04561	0.1762	+-++	0	1.666	3	0.6446	20618	0.679979
ATP1B3	Sodium/potassium-transporting ATPase subunit beta-3	8990_42	0.0426	0.0315	1.04352	0.1766	+--+	0	1.579	3	0.6642	20641	0.680996
ACRV1	Acrosomal protein SP-10	10507_166	0.0472	0.035	1.04833	0.1779	++++	0	0.306	3	0.9588	20439	0.681127
PTGFRN	Prostaglandin F2 receptor negative regulator	12727_7	-0.0425	0.0315	0.95839	0.1775	-+-+	34.7	4.592	3	0.2042	20641	0.681127
ANP32A	Acidic leucine-rich nuclear phosphoprotein 32 family member A	13073_14	-0.0451	0.0335	0.955902	0.1775	----	0	1.584	3	0.663	20577	0.681127
MDH2	Malate dehydrogenase, mitochondrial	15534_26	-0.0451	0.0334	0.955902	0.177	---+	0	2.354	3	0.5023	20645	0.681127
COPE	Coatomer subunit epsilon	19310_81	0.0427	0.0317	1.04362	0.1779	++++	30.7	4.326	3	0.2283	20549	0.681127
USP28	Ubiquitin carboxyl-terminal hydrolase 28	19562_8	0.045	0.0333	1.04603	0.1769	+--+	0	1.808	3	0.6133	20499	0.681127
PRKACA	cAMP-dependent protein kinase catalytic subunit alpha	3466_8	-0.0449	0.0334	0.956093	0.1778	----	0	1.965	3	0.5797	20645	0.681127
ARPP19	cAMP-regulated phosphoprotein 19	4963_19	-0.0486	0.0361	0.952562	0.1779	-+--	0	0.73	3	0.8661	20566	0.681127
DNASE2B	Deoxyribonuclease-2-beta	6533_20	0.0447	0.0332	1.04571	0.178	+-++	0	0.987	3	0.8045	20534	0.681127
CHST14	Carbohydrate sulfotransferase 14	7262_191	0.0448	0.0332	1.04582	0.1775	++++	0	1.077	3	0.7826	20526	0.681127
IL36B	Interleukin-36 beta	14149_9	0.0482	0.0358	1.04938	0.1785	+++-	0.9	3.027	3	0.3875	20515	0.682516
SLITRK1	SLIT and NTRK-like protein 1	15539_15	-0.0504	0.0375	0.950849	0.1788	---+	0	1.916	3	0.59	20622	0.682857
RAB13	Ras-related protein Rab-13	19282_3	0.0457	0.034	1.04676	0.179	++++	8	3.259	3	0.3533	20581	0.682857
HGFAC	Hepatocyte growth factor activator	3617_80	0.0507	0.0377	1.05201	0.1789	+++-	40.7	5.06	3	0.1674	20455	0.682857
A4GNT	Alpha-1,4-N-acetylglucosaminyltransferase	10835_25	0.0414	0.0309	1.04227	0.18	++-+	15.8	3.561	3	0.3129	20606	0.683253
PTPN4	Tyrosine-protein phosphatase non-receptor type 4	14254_27	-0.0412	0.0308	0.959637	0.1802	--+-	32.2	4.422	3	0.2194	20644	0.683253
TLR3	Toll-like receptor 3	16918_198	-0.0497	0.037	0.951515	0.1794	--+-	0	1.482	3	0.6864	20550	0.683253
EXOSC8	Exosome complex component RRP43	18909_11	0.0442	0.033	1.04519	0.18	++--	50.2	6.026	3	0.1103	20523	0.683253
EBI3|IL27	Interleukin-27	2829_19	0.0469	0.035	1.04802	0.1798	++++	0	1.414	3	0.7023	20485	0.683253
BPI	Bactericidal permeability-increasing protein	4126_22	0.0426	0.0318	1.04352	0.1801	+++-	54.8	6.637	3	0.08442	20629	0.683253
HMGCR	3-hydroxy-3-methylglutaryl-coenzyme A reductase	5230_99	-0.0477	0.0356	0.95342	0.1798	-+--	7.6	3.247	3	0.3551	20535	0.683253
EMID1	EMI domain-containing protein 1	9547_29	-0.0478	0.0356	0.953324	0.1793	-+--	33.5	4.513	3	0.2112	20509	0.683253
SPON1	Spondin-1	4297_62	0.0465	0.0347	1.0476	0.1806	+-++	0	0.364	3	0.9477	20637	0.684249
GDA	Guanine deaminase	12667_2	-0.0471	0.0352	0.953992	0.1809	-+--	0	1.646	3	0.649	20598	0.684346
CCL3	C-C motif chemokine 3	3040_59	0.0466	0.0348	1.0477	0.1808	+--+	57.4	7.034	3	0.07081	20593	0.684346
LGALSL	Galectin-related protein	18236_3	-0.0439	0.0328	0.95705	0.1811	---+	0	1.173	3	0.7594	20645	0.684583
TAF15	TATA-binding protein-associated factor 2N	16865_62	0.0438	0.0328	1.04477	0.1813	+-++	0	1.608	3	0.6576	20629	0.68482
CSNK1D	Casein kinase I isoform delta	11289_31	0.0466	0.0349	1.0477	0.1822	++++	11.4	3.387	3	0.3357	20490	0.686044
WNT3A	Protein Wnt-3a	13236_25	-0.0408	0.0306	0.960021	0.1824	-+-+	35	4.612	3	0.2025	20640	0.686044
RHOB	Rho-related GTP-binding protein RhoB	18166_4	-0.0439	0.033	0.95705	0.1829	----	0	1.761	3	0.6234	20637	0.686044
TCEA1	Transcription elongation factor A protein 1	18204_1	0.0426	0.032	1.04352	0.1823	++++	0	0.711	3	0.8707	20626	0.686044
NOP16	Nucleolar protein 16	18228_30	-0.0483	0.0363	0.952848	0.183	+---	0	2.727	3	0.4356	20509	0.686044
ALKBH3	Alpha-ketoglutarate-dependent dioxygenase alkB homolog 3	18401_18	-0.0451	0.0339	0.955902	0.1826	--+-	0	2.905	3	0.4065	20594	0.686044
ALPG	Alkaline phosphatase, placental-like	6715_63	0.0421	0.0315	1.043	0.1825	+++-	0	2.146	3	0.5426	20645	0.686044
PCDHB7	Protocadherin beta-7	8071_114	0.0423	0.0317	1.04321	0.1828	++++	0	0.807	3	0.8477	20605	0.686044
SYTL4	Synaptotagmin-like protein 4:Ca2+-dependent membrane-targeting module 1	9090_9	-0.0435	0.0327	0.957433	0.1825	---+	0	1.657	3	0.6466	20645	0.686044
VASP	Vasodilator-stimulated phosphoprotein	9762_14	-0.0443	0.0332	0.956667	0.1828	----	0	0.947	3	0.8141	20645	0.686044
EVL	Ena/VASP-like protein	11656_110	0.0436	0.0328	1.04456	0.1832	+-+-	77.9	13.57	3	0.003554	20589	0.686277
POMK	Protein O-mannose kinase	10582_36	0.0422	0.0317	1.0431	0.1836	+-+-	44.8	5.431	3	0.1428	20562	0.686977
IRF1	Interferon regulatory factor 1	17462_19	-0.0479	0.0361	0.953229	0.1837	-+--	0	1.798	3	0.6155	20515	0.686977
C1orf210	Type III endosome membrane protein TEMP	8088_56	0.0427	0.0321	1.04362	0.1838	++++	0	1.148	3	0.7655	20572	0.686977
ARFGAP1	ADP-ribosylation factor GTPase-activating protein 1	11556_19	-0.0435	0.0328	0.957433	0.1851	--+-	41.3	5.11	3	0.1639	20631	0.689252
RPL30	60S ribosomal protein L30	12478_15	0.0424	0.032	1.04331	0.1849	+-+-	0	2.482	3	0.4786	20629	0.689252
IL15RA	Interleukin-15 receptor subunit alpha	14054_17	0.048	0.0362	1.04917	0.1848	+--+	37.2	4.78	3	0.1887	20640	0.689252
DMBT1	Deleted in malignant brain tumors 1 protein	19212_4	0.0415	0.0313	1.04237	0.1851	++-+	6	3.193	3	0.3629	20577	0.689252
NFKB1	Nuclear factor NF-kappa-B p105 subunit	9869_28	0.0407	0.0307	1.04154	0.1849	++-+	0	0.526	3	0.9131	20633	0.689252
RBFOX2	RNA binding protein fox-1 homolog 2	11462_8	0.0467	0.0353	1.04781	0.1857	++++	0	0.488	3	0.9216	20532	0.689656
LRRC4B	Leucine-rich repeat-containing protein 4B:Cytoplasmic domain	11911_13	-0.049	0.0371	0.952181	0.1859	----	0	1.446	3	0.6949	20499	0.689656
PDCD4	Programmed cell death protein 4	17202_37	-0.047	0.0355	0.954087	0.1858	-+--	74.6	11.789	3	0.00814	20529	0.689656
VIP	Vasoactive Intestinal Peptide	3522_57	-0.0489	0.0369	0.952276	0.1858	----	0	2.798	3	0.4238	20538	0.689656
NRXN1	Neurexin-1-beta	5110_84	-0.0511	0.0386	0.950184	0.1855	---+	0	2.417	3	0.4905	20494	0.689656
PGM2	Phosphoglucomutase-2	18330_7	0.0426	0.0322	1.04352	0.1862	-+++	17.1	3.62	3	0.3055	20536	0.689742
CHIT1	Chitotriosidase-1	3600_2	0.0412	0.0312	1.04206	0.1861	+++-	0	2.987	3	0.3936	20645	0.689742
MRAS	Ras-related protein M-Ras	18297_8	-0.0484	0.0366	0.952753	0.1866	--+-	0	1.361	3	0.7148	20522	0.690711
GCG	Glucagon	4891_50	0.0402	0.0305	1.04102	0.187	+-+-	0	1.705	3	0.6359	20641	0.691165
PDE11A	Dual 3',5'-cyclic-AMP and -GMP phosphodiesterase 11A	5252_33	-0.0439	0.0333	0.95705	0.1869	----	0	0.965	3	0.8097	20626	0.691165
SLC35G2	Solute carrier family 35 member G2	13501_10	-0.0408	0.031	0.960021	0.1875	-+-+	45.9	5.545	3	0.136	20645	0.691333
MAD1L1	Mitotic spindle assembly checkpoint protein MAD1	13618_15	0.045	0.0341	1.04603	0.1874	+-+-	62.4	7.985	3	0.04632	20513	0.691333
ICAM5	Intercellular adhesion molecule 5	5124_69	0.0439	0.0333	1.04488	0.1875	++-+	30.5	4.314	3	0.2295	20644	0.691333
GAS1	Growth arrest-specific protein 1	5463_22	0.0494	0.0375	1.05064	0.1876	+--+	0	1.777	3	0.6199	20631	0.691333
SFTPB	Pulmonary surfactant-associated protein B	10672_75	0.04	0.0304	1.04081	0.1882	++++	0	0.736	3	0.8646	20636	0.691358
LIN7C	Protein lin-7 homolog C	12986_12	0.0412	0.0313	1.04206	0.188	++++	0	0.325	3	0.9552	20634	0.691358
LY86	Lymphocyte antigen 86	3623_84	0.0416	0.0316	1.04248	0.1883	--++	8.1	3.263	3	0.3528	20619	0.691358
CA1	Carbonic anhydrase 1	4969_2	0.0416	0.0316	1.04248	0.1881	++++	22.8	3.888	3	0.2738	20644	0.691358
MENT	Protein MENT	5744_12	0.0403	0.0306	1.04112	0.1879	++++	0	1.096	3	0.7781	20638	0.691358
PPFIA1	Liprin-alpha-1	13975_56	-0.0431	0.0327	0.957816	0.1885	----	0	2.308	3	0.511	20640	0.691583
CBX3	Chromobox protein homolog 3	18868_7	0.0432	0.0329	1.04415	0.1888	-+++	46.8	5.637	3	0.1307	20565	0.691666
PRDX1	Peroxiredoxin-1	3855_56	0.0431	0.0328	1.04404	0.1888	++++	0	0.302	3	0.9596	20643	0.691666
CAMK1	Calcium/calmodulin-dependent protein kinase type 1	3592_4	0.042	0.032	1.04289	0.1891	-+-+	48.6	5.835	3	0.1199	20630	0.691748
INSL6	Insulin-like peptide INSL6	5754_76	-0.0502	0.0382	0.951039	0.189	--+-	0	1.861	3	0.6016	20516	0.691748
TMCO5A	Transmembrane and coiled-coil domain-containing protein 5A	6907_17	-0.0452	0.0345	0.955806	0.1898	--++	62	7.895	3	0.04823	20531	0.693291
ATP4B	Potassium-transporting ATPase subunit beta	9994_217	0.0447	0.034	1.04571	0.1897	++++	0	0.063	3	0.9958	20480	0.693291
PLEKHA7	Pleckstrin homology domain-containing family A member 7	12731_12	-0.0454	0.0347	0.955615	0.1904	----	18.3	3.673	3	0.2991	20550	0.694466
SPA17	Sperm surface protein Sp17	18242_8	-0.043	0.0328	0.957911	0.1904	----	0	0.057	3	0.9965	20619	0.694466
ATP5PO	ATP synthase subunit O, mitochondrial	9202_309	-0.043	0.0329	0.957911	0.1908	---+	15.1	3.532	3	0.3167	20645	0.695416
TSTD1	Thiosulfate sulfurtransferase/rhodanese-like domain-containing protein 1	19277_4	0.0414	0.0317	1.04227	0.1911	+---	40	5.003	3	0.1716	20641	0.696
MAPRE3	Microtubule-associated protein RP/EB family member 3	16885_49	-0.0431	0.033	0.957816	0.1916	----	0	0.645	3	0.8861	20645	0.696659
ARTN	Artemin	2939_10	0.0452	0.0346	1.04624	0.1917	++++	0	1.241	3	0.7432	20542	0.696659
HS3ST3B1	Heparan sulfate glucosamine 3-O-sulfotransferase 3B1	6986_17	0.0449	0.0344	1.04592	0.1917	+-++	0	0.973	3	0.8079	20513	0.696659
LCMT1	Leucine carboxyl methyltransferase 1	4237_70	0.0451	0.0346	1.04613	0.1921	++-+	0	1.024	3	0.7955	20603	0.697604
S100A6	Protein S100-A6	13090_17	0.042	0.0323	1.04289	0.1928	++++	0	1.198	3	0.7535	20623	0.698112
RNASE3	Eosinophil cationic protein	15576_158	-0.0417	0.032	0.959157	0.1928	---+	8.5	3.278	3	0.3507	20624	0.698112
C1QTNF5	Complement C1q tumor necrosis factor-related protein 5	7810_20	-0.0428	0.0329	0.958103	0.1928	-+-+	0	3.001	3	0.3914	20637	0.698112
POGLUT3	KDEL motif-containing protein 2	8296_117	-0.0427	0.0328	0.958199	0.1927	---+	0	2.098	3	0.5524	20636	0.698112
TOMM20L	TOMM20-like protein 1	10817_26	0.0411	0.0316	1.04196	0.1943	+-++	0	0.925	3	0.8193	20642	0.698254
PLAAT4	Retinoic acid receptor responder protein 3	10961_15	-0.0468	0.0362	0.954278	0.1955	-++-	0	2.612	3	0.4554	20510	0.698254
TGM1	Protein-glutamine gamma-glutamyltransferase K	11242_33	0.0414	0.0319	1.04227	0.1945	++++	0	0.077	3	0.9944	20575	0.698254
EIF3G	Eukaryotic translation initiation factor 3 subunit G	11454_87	0.0426	0.0329	1.04352	0.1954	+--+	49.9	5.991	3	0.112	20640	0.698254
DAPP1	Dual adapter for phosphotyrosine and 3-phosphotyrosine and 3-phosphoinositide	11615_16	-0.0434	0.0335	0.957528	0.1954	----	0	1.164	3	0.7617	20645	0.698254
FNDC4	Fibronectin type III domain-containing protein 4	13451_2	0.0392	0.0302	1.03998	0.1949	-+++	63.5	8.216	3	0.04174	20591	0.698254
RFESD	Rieske domain-containing protein	13603_7	0.0403	0.0311	1.04112	0.1942	++++	0	2.639	3	0.4507	20613	0.698254
IDI1	Isopentenyl-diphosphate Delta-isomerase 1	17712_7	0.0412	0.0318	1.04206	0.195	+-+-	0	2.331	3	0.5066	20611	0.698254
NCF1	Neutrophil cytosol factor 1	17766_5	-0.0429	0.0331	0.958007	0.194	+-+-	63.3	8.169	3	0.04265	20638	0.698254
DDIT4	DNA damage-inducible transcript 4 protein	17817_22	0.0444	0.0341	1.0454	0.1933	+-++	0	0.689	3	0.8758	20557	0.698254
SELENOW	Selenoprotein W	18310_26	0.0453	0.0349	1.04634	0.1943	+-++	0	0.481	3	0.9231	20616	0.698254
SH3BGRL2	SH3 domain-binding glutamic acid-rich-like protein 2	19113_66	-0.0435	0.0336	0.957433	0.1954	----	0	1.039	3	0.7918	20645	0.698254
CKB	Creatine kinase B-type	3800_71	-0.044	0.0338	0.956954	0.193	--+-	6.1	3.195	3	0.3625	20563	0.698254
RLN3	Relaxin-3	6027_31	0.0453	0.0349	1.04634	0.1937	+-++	0	2.49	3	0.4771	20538	0.698254
ALKAL2	ALK and LTK ligand 2	6284_7	0.0437	0.0337	1.04467	0.1937	+-++	0	2.145	3	0.5428	20632	0.698254
DRAXIN	Draxin	7084_1	0.042	0.0323	1.04289	0.1936	+++-	0	2.928	3	0.4028	20516	0.698254
SEMA6A	Semaphorin-6A	7945_10	-0.0436	0.0337	0.957337	0.1952	----	0	1.315	3	0.7255	20641	0.698254
PRRG4	Transmembrane gamma-carboxyglutamic acid protein 4	9579_59	-0.0431	0.0333	0.957816	0.1954	--+-	50.6	6.076	3	0.108	20581	0.698254
RNF114	E3 ubiquitin-protein ligase RNF114	9957_9	-0.0483	0.0372	0.952848	0.1935	----	0	0.075	3	0.9946	20511	0.698254
CAPZA1	F-actin-capping protein subunit alpha-1	11449_22	-0.0424	0.0328	0.958486	0.196	---+	0	1.548	3	0.6713	20645	0.698396
REN	Renin	3396_54	0.0414	0.032	1.04227	0.1957	+-++	0	0.962	3	0.8104	20645	0.698396
CEACAM3	Carcinoembryonic antigen-related cell adhesion molecule 3	8999_19	-0.0518	0.0401	0.949519	0.1959	--+-	0	2.62	3	0.4539	20534	0.698396
NUDT9	ADP-ribose pyrophosphatase, mitochondrial	9482_110	0.0424	0.0328	1.04331	0.1961	+--+	0	2.839	3	0.4171	20629	0.698396
BLK	Tyrosine-protein kinase BLK	11338_49	0.0454	0.0352	1.04645	0.1965	-+-+	62.4	7.975	3	0.04653	20498	0.699178
LRP8	Low-density lipoprotein receptor-related protein 8	3323_37	-0.0482	0.0373	0.952943	0.1966	---+	0	1.87	3	0.5999	20568	0.699178
MOCS3	Adenylyltransferase and sulfurtransferase MOCS3	14229_5	0.0415	0.0321	1.04237	0.1969	+-++	0	0.604	3	0.8956	20633	0.699746
ADH1A	Alcohol dehydrogenase 1A	17396_23	-0.0423	0.0328	0.958582	0.1977	++--	72.6	10.965	3	0.01191	20634	0.700591
POLD4	DNA polymerase delta subunit 4	19159_9	-0.0487	0.0378	0.952467	0.1976	-+--	0	1.914	3	0.5904	20505	0.700591
SHH	Sonic hedgehog protein	2743_5	0.0392	0.0304	1.03998	0.1977	+++-	0	1.43	3	0.6986	20640	0.700591
FMOD	fibromodulin	6367_66	-0.041	0.0318	0.959829	0.1975	-+--	0	1.597	3	0.66	20643	0.700591
CHST4	Carbohydrate sulfotransferase 4	18876_77	-0.0442	0.0343	0.956763	0.1979	-+--	0	1.964	3	0.5799	20581	0.700802
LRRN1	Leucine-rich repeat neuronal protein 1:Cytoplasmic domain	11293_14	0.0409	0.0318	1.04175	0.1981	--++	70.8	10.29	3	0.01626	20610	0.701012
PPCS	Phosphopantothenate--cysteine ligase	17843_30	-0.0428	0.0333	0.958103	0.1984	---+	0	1.771	3	0.6213	20645	0.701079
ABHD14B	Protein ABHD14B	19325_21	-0.0433	0.0337	0.957624	0.1984	--+-	0	1.347	3	0.7181	20549	0.701079
CA13	Carbonic anhydrase 13	3420_21	-0.0429	0.0334	0.958007	0.1986	---+	22	3.845	3	0.2787	20645	0.701289
XRCC1	DNA repair protein XRCC1	12535_2	-0.0455	0.0354	0.95552	0.1996	-+--	0	1.563	3	0.6679	20560	0.701397
ETV5	ETS translocation variant 5	13403_5	-0.0415	0.0324	0.959349	0.2006	--+-	0	0.481	3	0.9231	20567	0.701397
DCUN1D3	DCN1-like protein 3	13553_4	-0.0465	0.0363	0.954565	0.2006	--+-	0	0.827	3	0.8429	20490	0.701397
TTL	Tubulin--tyrosine ligase	13973_62	-0.0427	0.0334	0.958199	0.2	----	0	0.154	3	0.9846	20573	0.701397
FGFBP1	Fibroblast growth factor-binding protein 1	15494_11	0.0403	0.0315	1.04112	0.2005	++++	0	0.983	3	0.8055	20636	0.701397
NDUFA5	NADH dehydrogenase [ubiquinone] 1 alpha subcomplex subunit 5	19200_16	-0.0477	0.0372	0.95342	0.1995	-+--	0	0.753	3	0.8606	20511	0.701397
EIF2S1	Eukaryotic translation initiation factor 2 subunit 1	19259_176	-0.0424	0.0331	0.958486	0.1996	----	0	0.721	3	0.8682	20645	0.701397
MYL12A	Myosin regulatory light chain 12A	19373_3	-0.0425	0.0332	0.95839	0.2004	---+	12.8	3.44	3	0.3286	20645	0.701397
SIGLEC9	Sialic acid-binding Ig-like lectin 9	3007_7	-0.0395	0.0308	0.96127	0.1998	-++-	0	2.039	3	0.5643	20645	0.701397
MDH1	Malate dehydrogenase, cytoplasmic	3853_56	-0.0432	0.0338	0.95772	0.2005	----	0	1.08	3	0.7819	20636	0.701397
ROBO3	Roundabout homolog 3	5117_14	-0.0443	0.0346	0.956667	0.2004	-+--	45.6	5.517	3	0.1376	20541	0.701397
CNDP1	Beta-Ala-His dipeptidase	5456_59	0.0403	0.0314	1.04112	0.1989	+++-	0	1.739	3	0.6283	20645	0.701397
POMGNT1	Protein O-linked-mannose beta-1,2-N-acetylglucosaminyltransferase 1	8253_2	0.0465	0.0363	1.0476	0.1992	+-++	0	1.677	3	0.642	20475	0.701397
TRAPPC5	Trafficking protein particle complex subunit 5	8671_378	-0.0482	0.0376	0.952943	0.1997	-++-	0	2.053	3	0.5615	20525	0.701397
MX1	Interferon-induced GTP-binding protein Mx1	17460_51	0.0398	0.0311	1.0406	0.2008	-+++	34.5	4.581	3	0.2052	20622	0.701604
TPRKB	EKC/KEOPS complex subunit TPRKB	12417_46	-0.0433	0.0339	0.957624	0.2012	--+-	46.5	5.606	3	0.1324	20599	0.702367
TDO2	Tryptophan 2,3-dioxygenase	9880_33	0.0437	0.0342	1.04467	0.2013	++-+	0	0.615	3	0.8931	20614	0.702367
NSF	Vesicle-fusing ATPase	13992_12	-0.0407	0.0319	0.960117	0.2015	----	0	1.314	3	0.7257	20636	0.702573
KMT2C	Histone-lysine N-methyltransferase 2C	11402_17	0.0434	0.0341	1.04436	0.2024	++-+	0	0.722	3	0.8681	20578	0.705218
CCL8	C-C motif chemokine 8	13748_4	0.0408	0.0321	1.04164	0.2027	+-++	0	2.274	3	0.5174	20605	0.705277
TBX3	T-box transcription factor TBX3	13978_122	-0.0466	0.0365	0.954469	0.2026	----	0	0.683	3	0.8771	20538	0.705277
DNM2	Dynamin-2	11572_4	-0.0427	0.0336	0.958199	0.2031	----	0	0.56	3	0.9055	20645	0.705684
SMS	Spermine synthase	18179_56	-0.0453	0.0356	0.955711	0.2031	----	0	0.52	3	0.9146	20526	0.705684
CSPG4	Chondroitin sulfate proteoglycan 4	8951_162	0.0421	0.0331	1.043	0.2033	+++-	49.4	5.927	3	0.1152	20508	0.705887
PARP1	Poly [ADP-ribose] polymerase 1:BRCA1 C-terminal:BRCA1 C-terminus domian	10534_40	0.0449	0.0353	1.04592	0.2035	+--+	31.9	4.404	3	0.221	20533	0.70609
NTMT1	N-terminal Xaa-Pro-Lys N-methyltransferase 1	12454_105	0.0454	0.0357	1.04645	0.2038	+++-	55.4	6.731	3	0.08098	20479	0.706148
ANTKMT	Protein FAM173A	7148_42	0.0424	0.0334	1.04331	0.2038	+-++	28.2	4.176	3	0.2431	20567	0.706148
SDF2	Stromal cell-derived factor 2	15333_11	0.0384	0.0303	1.03915	0.2041	++-+	0	0.729	3	0.8664	20631	0.706206
MGAT4C	Alpha-1,3-mannosyl-glycoprotein 4-beta-N-acetylglucosaminyltransferase C	7208_60	-0.0482	0.0379	0.952943	0.204	----	0	1.316	3	0.7253	20476	0.706206
CD58	Lymphocyte function-associated antigen 3	10938_13	0.0435	0.0344	1.04446	0.2058	+-++	0	0.665	3	0.8815	20557	0.706207
FABP1	Fatty acid-binding protein, liver	11516_7	0.0404	0.032	1.04123	0.2057	+++-	52.8	6.359	3	0.09541	20621	0.706207
MAP3K3	Mitogen-activated protein kinase kinase kinase 3	12990_39	0.0463	0.0366	1.04739	0.205	++++	0	0.301	3	0.9598	20485	0.706207
EMC4	ER membrane protein complex subunit 4	13516_46	-0.0415	0.0328	0.959349	0.2054	----	10.2	3.34	3	0.3421	20603	0.706207
SMOC2	SPARC-related modular calcium-binding protein 2	15635_4	0.0461	0.0364	1.04718	0.2056	++-+	0	1.956	3	0.5817	20641	0.706207
HARS1	Histidine--tRNA ligase, cytoplasmic	17450_51	-0.0429	0.0338	0.958007	0.2047	----	0	0.717	3	0.8693	20644	0.706207
KRT16	Keratin, type I cytoskeletal 16	18905_5	0.0388	0.0306	1.03956	0.2045	+-+-	27.6	4.144	3	0.2463	20549	0.706207
ULBP3	NKG2D ligand 3	2747_3	-0.0443	0.035	0.956667	0.2054	---+	0	2.834	3	0.418	20544	0.706207
CCNC|CDK8	Cyclin-dependent kinase 8:Cyclin-C complex	3359_11	0.0395	0.0311	1.04029	0.2043	+-+-	61.7	7.84	3	0.04944	20633	0.706207
HIBADH	3-hydroxyisobutyrate dehydrogenase, mitochondrial	4693_72	-0.0426	0.0336	0.958295	0.2052	-+--	0	1.044	3	0.7906	20577	0.706207
CDH15	Cadherin-15:Extracellular domain	5410_53	-0.0431	0.034	0.957816	0.2049	----	0	0.751	3	0.8612	20624	0.706207
MTX2	Metaxin-2	8839_4	-0.0423	0.0334	0.958582	0.2056	-++-	0	2.317	3	0.5094	20545	0.706207
TGFB1	Transforming growth factor beta-1	2333_72	0.043	0.034	1.04394	0.2061	+-+-	43.8	5.34	3	0.1485	20558	0.70675
RAPGEF5	Rap guanine nucleotide exchange factor 5	9059_14	0.0406	0.0321	1.04144	0.2068	+-++	0	2.77	3	0.4285	20586	0.708663
TIAM1	T-lymphoma invasion and metastasis-inducing protein 1	14035_13	0.0413	0.0328	1.04216	0.2073	+++-	65.2	8.616	3	0.03485	20493	0.709401
STX7	Syntaxin-7	8274_64	0.0425	0.0337	1.04342	0.2072	+--+	56.1	6.841	3	0.07715	20605	0.709401
SPART	Spartin	11161_5	0.0409	0.0326	1.04175	0.21	++--	0	1.713	3	0.6341	20607	0.710353
QDPR	Dihydropteridine reductase	11257_1	-0.0408	0.0325	0.960021	0.2096	+---	0	2.102	3	0.5515	20641	0.710353
FOXO3	Forkhead box protein O3	11540_37	-0.0423	0.0336	0.958582	0.2084	----	0	1.68	3	0.6415	20613	0.710353
STAU1	Double-stranded RNA-binding protein Staufen homolog 1	12471_47	0.0434	0.0346	1.04436	0.2095	+++-	0	1.673	3	0.6429	20557	0.710353
LANCL2	LanC-like protein 2	12628_31	0.0386	0.0307	1.03935	0.2096	+-++	0	0.57	3	0.9033	20645	0.710353
IFIT3	Interferon-induced protein with tetratricopeptide repeats 3	13642_90	0.0391	0.0311	1.03987	0.2081	+++-	24.2	3.958	3	0.266	20583	0.710353
IL3RA	Interleukin-3 receptor subunit alpha	13744_37	-0.0435	0.0346	0.957433	0.2087	+---	17.5	3.634	3	0.3037	20638	0.710353
HADH	Hydroxyacyl-coenzyme A dehydrogenase, mitochondrial	17739_1	-0.0419	0.0334	0.958966	0.2094	---+	0	2.332	3	0.5064	20636	0.710353
RTP4	Receptor-transporting protein 4	18315_38	-0.044	0.035	0.956954	0.2084	-+-+	0	2.83	3	0.4185	20606	0.710353
PTHLH	Parathyroid hormone-related protein	2962_50	0.0398	0.0317	1.0406	0.2093	+++-	0	1.913	3	0.5907	20565	0.710353
ZAP70	Tyrosine-protein kinase ZAP-70	3837_6	0.0401	0.0319	1.04091	0.209	+-++	0	2.414	3	0.491	20616	0.710353
HINT2	Histidine triad nucleotide-binding protein 2, mitochondrial	5612_16	-0.0438	0.0349	0.957145	0.2095	---+	13.5	3.47	3	0.3247	20598	0.710353
THSD1	Thrombospondin type-1 domain-containing protein 1	5621_64	-0.0435	0.0347	0.957433	0.2098	-+--	0	1.227	3	0.7465	20623	0.710353
IGLL1	Immunoglobulin lambda-like polypeptide 1	6485_59	-0.0385	0.0307	0.962232	0.21	+---	64.7	8.491	3	0.03688	20641	0.710353
TRAPPC4	Trafficking protein particle complex subunit 4	7007_24	0.0432	0.0345	1.04415	0.2099	++++	0	0.911	3	0.8227	20508	0.710353
RNF13	E3 ubiquitin-protein ligase RNF13	8087_250	-0.0473	0.0376	0.953801	0.2094	----	0	0.263	3	0.9667	20522	0.710353
TNFRSF11B	Tumor necrosis factor receptor superfamily member 11B	8304_50	0.0429	0.0341	1.04383	0.2091	+-++	0	1.576	3	0.6649	20645	0.710353
BSG	Basigin	3585_54	0.0427	0.0341	1.04362	0.2103	++-+	0	1.327	3	0.7226	20555	0.710404
BST1	ADP-ribosyl cyclase/cyclic ADP-ribose hydrolase 2	4535_50	-0.0375	0.0299	0.963194	0.2102	--+-	56.2	6.852	3	0.07678	20644	0.710404
VEGFD	Vascular endothelial growth factor D	14705_1	-0.0444	0.0354	0.956571	0.2105	---+	0	2.851	3	0.4152	20597	0.710598
CSNK2A1	Casein kinase II subunit alpha	3427_63	-0.0482	0.0385	0.952943	0.2108	----	0	1.184	3	0.7568	20502	0.711129
KIR2DS2	Killer cell immunoglobulin-like receptor 2DS2	10428_1	0.039	0.0312	1.03977	0.2115	++-+	0	2.612	3	0.4553	20641	0.711901
NAP1L1	Nucleosome assembly protein 1-like 1	13636_20	-0.0413	0.0331	0.959541	0.2114	---+	0	1.124	3	0.7712	20645	0.711901
CSNK2A2	Casein kinase II subunit alpha'	13681_173	0.0405	0.0325	1.04133	0.2116	+++-	59	7.316	3	0.06249	20599	0.711901
FBL	rRNA 2'-O-methyltransferase fibrillarin	13994_1	0.0413	0.0331	1.04216	0.2118	+++-	0	2.685	3	0.4427	20628	0.712094
TNFRSF10A	Tumor necrosis factor receptor superfamily member 10A	4832_75	-0.0435	0.0349	0.957433	0.2125	---+	0	1.765	3	0.6226	20578	0.713966
LINGO3	Leucine-rich repeat and immunoglobulin-like domain-containing nogo receptor-interacting protein 3	10827_67	-0.0511	0.041	0.950184	0.2128	----	37.9	4.829	3	0.1847	20468	0.714011
HIF1AN	Hypoxia-inducible factor 1-alpha inhibitor	17199_43	-0.0417	0.0335	0.959157	0.2128	-++-	0	2.867	3	0.4126	20599	0.714011
CDC42BPB	Serine/threonine-protein kinase MRCK beta	3629_60	0.0408	0.0328	1.04164	0.2131	+-++	0	1.938	3	0.5855	20613	0.714537
FGF22	Fibroblast growth factor 22	9513_9	0.042	0.0338	1.04289	0.2135	+++-	74.6	11.832	3	0.007981	20497	0.715397
STAT1	Signal transducer and activator of transcription 1-alpha/beta	10370_21	0.0404	0.0326	1.04123	0.2147	+-++	0	2.105	3	0.5509	20640	0.715426
PYCR1	Pyrroline-5-carboxylate reductase 1, mitochondrial	18170_46	-0.0434	0.035	0.957528	0.2148	---+	0	2.559	3	0.4648	20528	0.715426
CTSC	Dipeptidyl peptidase 1	3178_5	-0.0502	0.0404	0.951039	0.214	--+-	0	2.563	3	0.464	20522	0.715426
PI3	Elafin	4982_54	0.0423	0.034	1.04321	0.2143	+-++	0	2.11	3	0.5499	20641	0.715426
[truncated: 3,473 more rows]

## Sheet: ST10
Table S10. Protein VTE associations for the top 23 proteins before and after adjustment for FVIII level in the meta-analysis of ARIC, CHS, MESA, and HUNT.
[truncated: 32 more rows]

[truncated: 9 more sheets: ST11, ST12, ST13, ST14, ST15, ST16, ST18, ST19, ST20]
